# Supplementary material for: Co-inoculations of bacteria and mycorrhizal fungi often drive additive plant growth responses
Source: ISME Commun. 2024 Aug 7;4(1):ycae104. doi: 10.1093/ismeco/ycae104 (PMC11346365; doi:10.1093/ismeco/ycae104)
Supplement: Table_S1_ycae104 [file table_s1_ycae104.xlsx]

## Sheet: Table.S1
Table S1. Raw meta-analysis data. Article DOI and mycorrhizal fungi focus (i.e., ectomycorrhizal, EcM, or arbuscular mycorrhizal, AM, are shown alongside various plant growth responses, plant species, and microbial species that were used in each study. 'NA' is stated where data were unavailable.
Article.Number	Article.Title	Journal	DOI	Comp.Type	PlantShootWeight_g	ShootWeight_SD	PlantRootWeight_g	RootWeight_SD	TotalPlantWeight_g	TotalPlantWeight_SD	PlantShootHeight_cm	ShootHeight_SD	PlantRootLength_cm	RootLength_SD	Replicate.Number	PlantSpecies	Myco.Species	Bacterial.Species	Inoc.Condition	Inoc.Complexity	Myco.Colon	MycoColon_SD	PlantGrowthDuration
EcM.1	Composite Treatment of Ectomycorrhizal Fungus Scleroderma bovista with Two Mycorrhiza Helper Bacteria Augmented Banj Oak (Quercus leucotrichophora A. Camus) Growth	JOURNAL OF PURE AND APPLIED MICROBIOLOGY	NA	EcM	0.202	NA	0.326	NA	0.528	NA	6.26	NA	9.56	NA	5	Quercus.leucotrichophora.A.Camus	None	None	Control	None	0	NA	Three.Months
EcM.1	Composite Treatment of Ectomycorrhizal Fungus Scleroderma bovista with Two Mycorrhiza Helper Bacteria Augmented Banj Oak (Quercus leucotrichophora A. Camus) Growth	JOURNAL OF PURE AND APPLIED MICROBIOLOGY	NA	EcM	0.244	NA	0.376	NA	0.62	NA	8.12	NA	12.5	NA	5	Quercus.leucotrichophora.A.Camus	Scleroderma.bovista	None	EcM	Single.EcM	20.6	NA	Three.Months
EcM.1	Composite Treatment of Ectomycorrhizal Fungus Scleroderma bovista with Two Mycorrhiza Helper Bacteria Augmented Banj Oak (Quercus leucotrichophora A. Camus) Growth	JOURNAL OF PURE AND APPLIED MICROBIOLOGY	NA	EcM	0.246	NA	0.354	NA	0.6	NA	6.6	NA	11.94	NA	5	Quercus.leucotrichophora.A.Camus	None	Bacillus.subtilis.MB14	Bacteria	Single.Bacteria	0	NA	Three.Months
EcM.1	Composite Treatment of Ectomycorrhizal Fungus Scleroderma bovista with Two Mycorrhiza Helper Bacteria Augmented Banj Oak (Quercus leucotrichophora A. Camus) Growth	JOURNAL OF PURE AND APPLIED MICROBIOLOGY	NA	EcM	0.206	NA	0.364	NA	0.57	NA	6.38	NA	10.88	NA	5	Quercus.leucotrichophora.A.Camus	None	Pseudomonas.fluorescens.MB9	Bacteria	Single.Bacteria	0	NA	Three.Months
EcM.1	Composite Treatment of Ectomycorrhizal Fungus Scleroderma bovista with Two Mycorrhiza Helper Bacteria Augmented Banj Oak (Quercus leucotrichophora A. Camus) Growth	JOURNAL OF PURE AND APPLIED MICROBIOLOGY	NA	EcM	0.274	NA	0.378	NA	0.652	NA	8.76	NA	14.2	NA	5	Quercus.leucotrichophora.A.Camus	Scleroderma.bovista	Bacillus.subtilis.MB14	EcM.Bacteria	EcM.Bacteria	23.2	NA	Three.Months
EcM.1	Composite Treatment of Ectomycorrhizal Fungus Scleroderma bovista with Two Mycorrhiza Helper Bacteria Augmented Banj Oak (Quercus leucotrichophora A. Camus) Growth	JOURNAL OF PURE AND APPLIED MICROBIOLOGY	NA	EcM	0.268	NA	0.382	NA	0.65	NA	8.58	NA	14.2	NA	5	Quercus.leucotrichophora.A.Camus	Scleroderma.bovista	Pseudomonas.fluorescens.MB9	EcM.Bacteria	EcM.Bacteria	25.6	NA	Three.Months
EcM.1	Composite Treatment of Ectomycorrhizal Fungus Scleroderma bovista with Two Mycorrhiza Helper Bacteria Augmented Banj Oak (Quercus leucotrichophora A. Camus) Growth	JOURNAL OF PURE AND APPLIED MICROBIOLOGY	NA	EcM	0.242	NA	0.39	NA	0.632	NA	8.28	NA	15.24	NA	5	Quercus.leucotrichophora.A.Camus	Scleroderma.bovista	Bacillus.subtilis.MB14_and_Pseudomonas.fluorescens.MB9	EcM.Bacteria.Bacteria	EcM.Bacteria.Bacteria	28	NA	Three.Months
EcM.1	Composite Treatment of Ectomycorrhizal Fungus Scleroderma bovista with Two Mycorrhiza Helper Bacteria Augmented Banj Oak (Quercus leucotrichophora A. Camus) Growth	JOURNAL OF PURE AND APPLIED MICROBIOLOGY	NA	EcM	0.812	NA	1.25	NA	2.062	NA	8.04	NA	15.72	NA	5	Quercus.leucotrichophora.A.Camus	None	None	Control	None	0	NA	Six.Months
EcM.1	Composite Treatment of Ectomycorrhizal Fungus Scleroderma bovista with Two Mycorrhiza Helper Bacteria Augmented Banj Oak (Quercus leucotrichophora A. Camus) Growth	JOURNAL OF PURE AND APPLIED MICROBIOLOGY	NA	EcM	1.732	NA	2.614	NA	4.346	NA	11.16	NA	24.82	NA	5	Quercus.leucotrichophora.A.Camus	Scleroderma.bovista	None	EcM	Single.EcM	24.2	NA	Six.Months
EcM.1	Composite Treatment of Ectomycorrhizal Fungus Scleroderma bovista with Two Mycorrhiza Helper Bacteria Augmented Banj Oak (Quercus leucotrichophora A. Camus) Growth	JOURNAL OF PURE AND APPLIED MICROBIOLOGY	NA	EcM	0.89	NA	1.22	NA	2.11	NA	8.68	NA	16.38	NA	5	Quercus.leucotrichophora.A.Camus	None	Bacillus.subtilis.MB14	Bacteria	Single.Bacteria	0	NA	Six.Months
EcM.1	Composite Treatment of Ectomycorrhizal Fungus Scleroderma bovista with Two Mycorrhiza Helper Bacteria Augmented Banj Oak (Quercus leucotrichophora A. Camus) Growth	JOURNAL OF PURE AND APPLIED MICROBIOLOGY	NA	EcM	1.006	NA	1.468	NA	2.474	NA	8.5	NA	15.08	NA	5	Quercus.leucotrichophora.A.Camus	None	Pseudomonas.fluorescens.MB9	Bacteria	Single.Bacteria	0	NA	Six.Months
EcM.1	Composite Treatment of Ectomycorrhizal Fungus Scleroderma bovista with Two Mycorrhiza Helper Bacteria Augmented Banj Oak (Quercus leucotrichophora A. Camus) Growth	JOURNAL OF PURE AND APPLIED MICROBIOLOGY	NA	EcM	1.71	NA	2.724	NA	4.434	NA	12.5	NA	25.86	NA	5	Quercus.leucotrichophora.A.Camus	Scleroderma.bovista	Bacillus.subtilis.MB14	EcM.Bacteria	EcM.Bacteria	27.2	NA	Six.Months
EcM.1	Composite Treatment of Ectomycorrhizal Fungus Scleroderma bovista with Two Mycorrhiza Helper Bacteria Augmented Banj Oak (Quercus leucotrichophora A. Camus) Growth	JOURNAL OF PURE AND APPLIED MICROBIOLOGY	NA	EcM	1.83	NA	2.458	NA	4.288	NA	12.1	NA	24.08	NA	5	Quercus.leucotrichophora.A.Camus	Scleroderma.bovista	Pseudomonas.fluorescens.MB9	EcM.Bacteria	EcM.Bacteria	31.4	NA	Six.Months
EcM.1	Composite Treatment of Ectomycorrhizal Fungus Scleroderma bovista with Two Mycorrhiza Helper Bacteria Augmented Banj Oak (Quercus leucotrichophora A. Camus) Growth	JOURNAL OF PURE AND APPLIED MICROBIOLOGY	NA	EcM	1.89	NA	2.906	NA	4.796	NA	12.02	NA	23.1	NA	5	Quercus.leucotrichophora.A.Camus	Scleroderma.bovista	Bacillus.subtilis.MB14_and_Pseudomonas.fluorescens.MB9	EcM.Bacteria.Bacteria	EcM.Bacteria.Bacteria	30.6	NA	Six.Months
EcM.1	Composite Treatment of Ectomycorrhizal Fungus Scleroderma bovista with Two Mycorrhiza Helper Bacteria Augmented Banj Oak (Quercus leucotrichophora A. Camus) Growth	JOURNAL OF PURE AND APPLIED MICROBIOLOGY	NA	EcM	1.144	NA	1.868	NA	3.012	NA	11.42	NA	16.5	NA	5	Quercus.leucotrichophora.A.Camus	None	None	Control	None	0	NA	Nine.Months
EcM.1	Composite Treatment of Ectomycorrhizal Fungus Scleroderma bovista with Two Mycorrhiza Helper Bacteria Augmented Banj Oak (Quercus leucotrichophora A. Camus) Growth	JOURNAL OF PURE AND APPLIED MICROBIOLOGY	NA	EcM	2.134	NA	2.96	NA	5.094	NA	13.92	NA	27.66	NA	5	Quercus.leucotrichophora.A.Camus	Scleroderma.bovista	None	EcM	Single.EcM	31	NA	Nine.Months
EcM.1	Composite Treatment of Ectomycorrhizal Fungus Scleroderma bovista with Two Mycorrhiza Helper Bacteria Augmented Banj Oak (Quercus leucotrichophora A. Camus) Growth	JOURNAL OF PURE AND APPLIED MICROBIOLOGY	NA	EcM	1.456	NA	1.184	NA	2.64	NA	10.22	NA	13.8	NA	5	Quercus.leucotrichophora.A.Camus	None	Bacillus.subtilis.MB14	Bacteria	Single.Bacteria	0	NA	Nine.Months
EcM.1	Composite Treatment of Ectomycorrhizal Fungus Scleroderma bovista with Two Mycorrhiza Helper Bacteria Augmented Banj Oak (Quercus leucotrichophora A. Camus) Growth	JOURNAL OF PURE AND APPLIED MICROBIOLOGY	NA	EcM	1.58	NA	2.326	NA	3.906	NA	12.18	NA	17.38	NA	5	Quercus.leucotrichophora.A.Camus	None	Pseudomonas.fluorescens.MB9	Bacteria	Single.Bacteria	0	NA	Nine.Months
EcM.1	Composite Treatment of Ectomycorrhizal Fungus Scleroderma bovista with Two Mycorrhiza Helper Bacteria Augmented Banj Oak (Quercus leucotrichophora A. Camus) Growth	JOURNAL OF PURE AND APPLIED MICROBIOLOGY	NA	EcM	2.408	NA	3.654	NA	6.062	NA	13.12	NA	29.64	NA	5	Quercus.leucotrichophora.A.Camus	Scleroderma.bovista	Bacillus.subtilis.MB14	EcM.Bacteria	EcM.Bacteria	32	NA	Nine.Months
EcM.1	Composite Treatment of Ectomycorrhizal Fungus Scleroderma bovista with Two Mycorrhiza Helper Bacteria Augmented Banj Oak (Quercus leucotrichophora A. Camus) Growth	JOURNAL OF PURE AND APPLIED MICROBIOLOGY	NA	EcM	2.736	NA	3.196	NA	5.932	NA	15.26	NA	32.94	NA	5	Quercus.leucotrichophora.A.Camus	Scleroderma.bovista	Pseudomonas.fluorescens.MB9	EcM.Bacteria	EcM.Bacteria	34.8	NA	Nine.Months
EcM.1	Composite Treatment of Ectomycorrhizal Fungus Scleroderma bovista with Two Mycorrhiza Helper Bacteria Augmented Banj Oak (Quercus leucotrichophora A. Camus) Growth	JOURNAL OF PURE AND APPLIED MICROBIOLOGY	NA	EcM	2.812	NA	3.934	NA	6.746	NA	14.74	NA	36.86	NA	5	Quercus.leucotrichophora.A.Camus	Scleroderma.bovista	Bacillus.subtilis.MB14_and_Pseudomonas.fluorescens.MB9	EcM.Bacteria.Bacteria	EcM.Bacteria.Bacteria	39.2	NA	Nine.Months
EcM.2	Effects of ectomycorrhizal fungus Boletus edulis and mycorrhiza helper Bacillus cereus on the growth and nutrient uptake by Pinus thunbergii	Biology of Fertility of Soils	10.1007/s00374-011-0638-1	EcM	NA	NA	NA	NA	1.67	0.23	9.4	1.3	NA	NA	15	Pinus.thunbergii	None	None	Control	None	0	NA	Nine.Months
EcM.2	Effects of ectomycorrhizal fungus Boletus edulis and mycorrhiza helper Bacillus cereus on the growth and nutrient uptake by Pinus thunbergii	Biology of Fertility of Soils	10.1007/s00374-011-0638-1	EcM	NA	NA	NA	NA	3.92	0.74	13.3	0.67	NA	NA	15	Pinus.thunbergii	Boletus.edulus	None	EcM	Single.EcM	41.92	NA	Nine.Months
EcM.2	Effects of ectomycorrhizal fungus Boletus edulis and mycorrhiza helper Bacillus cereus on the growth and nutrient uptake by Pinus thunbergii	Biology of Fertility of Soils	10.1007/s00374-011-0638-1	EcM	NA	NA	NA	NA	3.19	0.62	11.44	1.34	NA	NA	15	Pinus.thunbergii	None	Bacillus.cereus.HB12	Bacteria	Single.Bacteria	0	NA	Nine.Months
EcM.2	Effects of ectomycorrhizal fungus Boletus edulis and mycorrhiza helper Bacillus cereus on the growth and nutrient uptake by Pinus thunbergii	Biology of Fertility of Soils	10.1007/s00374-011-0638-1	EcM	NA	NA	NA	NA	3.39	0.57	13.58	1.74	NA	NA	15	Pinus.thunbergii	None	Bacillus.cereus.HB59	Bacteria	Single.Bacteria	0	NA	Nine.Months
EcM.2	Effects of ectomycorrhizal fungus Boletus edulis and mycorrhiza helper Bacillus cereus on the growth and nutrient uptake by Pinus thunbergii	Biology of Fertility of Soils	10.1007/s00374-011-0638-1	EcM	NA	NA	NA	NA	5.01	1.35	15.96	1.45	NA	NA	15	Pinus.thunbergii	Boletus.edulus	Bacillus.cereus.HB12	EcM.Bacteria	EcM.Bacteria	61.85	NA	Nine.Months
EcM.2	Effects of ectomycorrhizal fungus Boletus edulis and mycorrhiza helper Bacillus cereus on the growth and nutrient uptake by Pinus thunbergii	Biology of Fertility of Soils	10.1007/s00374-011-0638-1	EcM	NA	NA	NA	NA	5.45	5.45	17.34	1.81	NA	NA	15	Pinus.thunbergii	Boletus.edulus	Bacillus.cereus.HB59	EcM.Bacteria	EcM.Bacteria	56	NA	Nine.Months
EcM.3	Effect of inoculation with ecto- and arbuscular mycorrhizae and Rhizobium on the growth and nitrogen fixation by black locust, Robinia pseudoacacia	NEW FORESTS	10.1023/A:1022675915627	EcM	NA	NA	NA	NA	1.58	NA	11.1	NA	NA	NA	3	Robina.pseudoacacia	None	None	Control	None	0	NA	Six.Months
EcM.3	Effect of inoculation with ecto- and arbuscular mycorrhizae and Rhizobium on the growth and nitrogen fixation by black locust, Robinia pseudoacacia	NEW FORESTS	10.1023/A:1022675915627	EcM	NA	NA	NA	NA	2.65	NA	14.7	NA	NA	NA	3	Robina.pseudoacacia	Hebeloma.mesophasem	None	EcM	Single.EcM	47	NA	Six.Months
EcM.3	Effect of inoculation with ecto- and arbuscular mycorrhizae and Rhizobium on the growth and nitrogen fixation by black locust, Robinia pseudoacacia	NEW FORESTS	10.1023/A:1022675915627	EcM	NA	NA	NA	NA	2.3	NA	14.5	NA	NA	NA	3	Robina.pseudoacacia	None	Rhizobium	Bacteria	Single.Bacteria	0	NA	Six.Months
EcM.3	Effect of inoculation with ecto- and arbuscular mycorrhizae and Rhizobium on the growth and nitrogen fixation by black locust, Robinia pseudoacacia	NEW FORESTS	10.1023/A:1022675915627	EcM	NA	NA	NA	NA	2.85	NA	18.9	NA	NA	NA	3	Robina.pseudoacacia	Hebeloma.mesophasem	Rhizobium	EcM.Bacteria	EcM.Bacteria	56	NA	Six.Months
EcM.4	The response of Betula pubescens to inoculation with an ectomycorrhizal fungus and a plant growth promoting bacterium is substrate-dependent	ECOLOGICAL ENGINEERING	10.1016/j.ecoleng.2015.04.024	EcM	0.21	0.05	0.39	0.1	0.6	0.15	NA	NA	NA	NA	16	Betula.pubescens	None	None	Control	None	19.9	6.7	Seven.Months
EcM.4	The response of Betula pubescens to inoculation with an ectomycorrhizal fungus and a plant growth promoting bacterium is substrate-dependent	ECOLOGICAL ENGINEERING	10.1016/j.ecoleng.2015.04.024	EcM	0.44	0.1	0.82	0.2	1.26	0.3	NA	NA	NA	NA	16	Betula.pubescens	Paxillus.involutus	None	EcM	Single.EcM	57.9	7.7	Seven.Months
EcM.4	The response of Betula pubescens to inoculation with an ectomycorrhizal fungus and a plant growth promoting bacterium is substrate-dependent	ECOLOGICAL ENGINEERING	10.1016/j.ecoleng.2015.04.024	EcM	0.42	0.06	1	0.15	1.42	0.21	NA	NA	NA	NA	16	Betula.pubescens	None	Mesorhizobium	Bacteria	Single.Bacteria	46.9	4.1	Seven.Months
EcM.4	The response of Betula pubescens to inoculation with an ectomycorrhizal fungus and a plant growth promoting bacterium is substrate-dependent	ECOLOGICAL ENGINEERING	10.1016/j.ecoleng.2015.04.024	EcM	0.6	0.15	1.4	0.4	2	0.55	NA	NA	NA	NA	16	Betula.pubescens	Paxillus.involutus	Mesorhizobium	EcM.Bacteria	EcM.Bacteria	83.9	4.5	Seven.Months
EcM.4	The response of Betula pubescens to inoculation with an ectomycorrhizal fungus and a plant growth promoting bacterium is substrate-dependent	ECOLOGICAL ENGINEERING	10.1016/j.ecoleng.2015.04.024	EcM	0.42	0.05	0.8	0.1	1.22	0.15	NA	NA	NA	NA	16	Betula.pubescens	None	None	Control	None	46.8	3.7	Seven.Months
EcM.4	The response of Betula pubescens to inoculation with an ectomycorrhizal fungus and a plant growth promoting bacterium is substrate-dependent	ECOLOGICAL ENGINEERING	10.1016/j.ecoleng.2015.04.024	EcM	0.4	0.05	0.81	0.2	1.21	0.25	NA	NA	NA	NA	16	Betula.pubescens	Paxillus.involutus	None	EcM	Single.EcM	57.6	7.3	Seven.Months
EcM.4	The response of Betula pubescens to inoculation with an ectomycorrhizal fungus and a plant growth promoting bacterium is substrate-dependent	ECOLOGICAL ENGINEERING	10.1016/j.ecoleng.2015.04.024	EcM	0.58	0.05	1.3	0.1	1.88	0.15	NA	NA	NA	NA	16	Betula.pubescens	None	Mesorhizobium	Bacteria	Single.Bacteria	40.5	8.9	Seven.Months
EcM.4	The response of Betula pubescens to inoculation with an ectomycorrhizal fungus and a plant growth promoting bacterium is substrate-dependent	ECOLOGICAL ENGINEERING	10.1016/j.ecoleng.2015.04.024	EcM	0.3	0.02	0.6	0.1	0.9	0.12	NA	NA	NA	NA	16	Betula.pubescens	Paxillus.involutus	Mesorhizobium	EcM.Bacteria	EcM.Bacteria	68.1	5.5	Seven.Months
EcM.5	RHIZODEPOSITION AND NET RELEASE OF SOLUBLE ORGANIC-COMPOUNDS BY PINE AND BEECH SEEDLINGS INOCULATED WITH RHIZOBACTERIA AND ECTOMYCORRHIZAL FUNGI	BIOLOGY AND FERTILITY OF SOILS	10.1007/BF00337210	EcM	NA	NA	NA	NA	2.68	NA	NA	NA	NA	NA	6	Pinus.sylvestris.L	None	None	Control	None	NA	NA	Twelve.Months
EcM.5	RHIZODEPOSITION AND NET RELEASE OF SOLUBLE ORGANIC-COMPOUNDS BY PINE AND BEECH SEEDLINGS INOCULATED WITH RHIZOBACTERIA AND ECTOMYCORRHIZAL FUNGI	BIOLOGY AND FERTILITY OF SOILS	10.1007/BF00337210	EcM	NA	NA	NA	NA	2.23	NA	NA	NA	NA	NA	15	Pinus.sylvestris.L	Laccaria.laccata	None	EcM	Single.EcM	NA	NA	Twelve.Months
EcM.5	RHIZODEPOSITION AND NET RELEASE OF SOLUBLE ORGANIC-COMPOUNDS BY PINE AND BEECH SEEDLINGS INOCULATED WITH RHIZOBACTERIA AND ECTOMYCORRHIZAL FUNGI	BIOLOGY AND FERTILITY OF SOILS	10.1007/BF00337210	EcM	NA	NA	NA	NA	2.59	NA	NA	NA	NA	NA	15	Pinus.sylvestris.L	None	Agrobacterium.sp.	Bacteria	Single.Bacteria	NA	NA	Twelve.Months
EcM.5	RHIZODEPOSITION AND NET RELEASE OF SOLUBLE ORGANIC-COMPOUNDS BY PINE AND BEECH SEEDLINGS INOCULATED WITH RHIZOBACTERIA AND ECTOMYCORRHIZAL FUNGI	BIOLOGY AND FERTILITY OF SOILS	10.1007/BF00337210	EcM	NA	NA	NA	NA	2.31	NA	NA	NA	NA	NA	15	Pinus.sylvestris.L	Laccaria.laccata	Agrobacterium.sp.	EcM.Bacteria	EcM.Bacteria	NA	NA	Twelve.Months
EcM.5	RHIZODEPOSITION AND NET RELEASE OF SOLUBLE ORGANIC-COMPOUNDS BY PINE AND BEECH SEEDLINGS INOCULATED WITH RHIZOBACTERIA AND ECTOMYCORRHIZAL FUNGI	BIOLOGY AND FERTILITY OF SOILS	10.1007/BF00337210	EcM	NA	NA	NA	NA	2.23	NA	NA	NA	NA	NA	6	Fagus.silvatica.L	None	None	Control	None	NA	NA	Twelve.Months
EcM.5	RHIZODEPOSITION AND NET RELEASE OF SOLUBLE ORGANIC-COMPOUNDS BY PINE AND BEECH SEEDLINGS INOCULATED WITH RHIZOBACTERIA AND ECTOMYCORRHIZAL FUNGI	BIOLOGY AND FERTILITY OF SOILS	10.1007/BF00337210	EcM	NA	NA	NA	NA	2.32	NA	NA	NA	NA	NA	15	Fagus.silvatica.L	Laccaria.laccata	None	EcM	Single.EcM	NA	NA	Twelve.Months
EcM.5	RHIZODEPOSITION AND NET RELEASE OF SOLUBLE ORGANIC-COMPOUNDS BY PINE AND BEECH SEEDLINGS INOCULATED WITH RHIZOBACTERIA AND ECTOMYCORRHIZAL FUNGI	BIOLOGY AND FERTILITY OF SOILS	10.1007/BF00337210	EcM	NA	NA	NA	NA	3.08	NA	NA	NA	NA	NA	15	Fagus.silvatica.L	None	Agrobacterium.sp.	Bacteria	Single.Bacteria	NA	NA	Twelve.Months
EcM.5	RHIZODEPOSITION AND NET RELEASE OF SOLUBLE ORGANIC-COMPOUNDS BY PINE AND BEECH SEEDLINGS INOCULATED WITH RHIZOBACTERIA AND ECTOMYCORRHIZAL FUNGI	BIOLOGY AND FERTILITY OF SOILS	10.1007/BF00337210	EcM	NA	NA	NA	NA	1.92	NA	NA	NA	NA	NA	15	Fagus.silvatica.L	Laccaria.laccata	Agrobacterium.sp.	EcM.Bacteria	EcM.Bacteria	NA	NA	Twelve.Months
EcM.5	RHIZODEPOSITION AND NET RELEASE OF SOLUBLE ORGANIC-COMPOUNDS BY PINE AND BEECH SEEDLINGS INOCULATED WITH RHIZOBACTERIA AND ECTOMYCORRHIZAL FUNGI	BIOLOGY AND FERTILITY OF SOILS	10.1007/BF00337210	EcM	NA	NA	NA	NA	6.91	NA	NA	NA	NA	NA	6	Pinus.sylvestris.L	None	None	Control	None	NA	NA	Twenty-Four.Months
EcM.5	RHIZODEPOSITION AND NET RELEASE OF SOLUBLE ORGANIC-COMPOUNDS BY PINE AND BEECH SEEDLINGS INOCULATED WITH RHIZOBACTERIA AND ECTOMYCORRHIZAL FUNGI	BIOLOGY AND FERTILITY OF SOILS	10.1007/BF00337210	EcM	NA	NA	NA	NA	5.94	NA	NA	NA	NA	NA	15	Pinus.sylvestris.L	Laccaria.laccata	None	EcM	Single.EcM	NA	NA	Twenty-Four.Months
EcM.5	RHIZODEPOSITION AND NET RELEASE OF SOLUBLE ORGANIC-COMPOUNDS BY PINE AND BEECH SEEDLINGS INOCULATED WITH RHIZOBACTERIA AND ECTOMYCORRHIZAL FUNGI	BIOLOGY AND FERTILITY OF SOILS	10.1007/BF00337210	EcM	NA	NA	NA	NA	7.91	NA	NA	NA	NA	NA	15	Pinus.sylvestris.L	None	Agrobacterium.sp.	Bacteria	Single.Bacteria	NA	NA	Twenty-Four.Months
EcM.5	RHIZODEPOSITION AND NET RELEASE OF SOLUBLE ORGANIC-COMPOUNDS BY PINE AND BEECH SEEDLINGS INOCULATED WITH RHIZOBACTERIA AND ECTOMYCORRHIZAL FUNGI	BIOLOGY AND FERTILITY OF SOILS	10.1007/BF00337210	EcM	NA	NA	NA	NA	6.27	NA	NA	NA	NA	NA	15	Pinus.sylvestris.L	Laccaria.laccata	Agrobacterium.sp.	EcM.Bacteria	EcM.Bacteria	NA	NA	Twenty-Four.Months
EcM.5	RHIZODEPOSITION AND NET RELEASE OF SOLUBLE ORGANIC-COMPOUNDS BY PINE AND BEECH SEEDLINGS INOCULATED WITH RHIZOBACTERIA AND ECTOMYCORRHIZAL FUNGI	BIOLOGY AND FERTILITY OF SOILS	10.1007/BF00337210	EcM	NA	NA	NA	NA	1.41	NA	NA	NA	NA	NA	6	Fagus.silvatica.L	None	None	Control	None	NA	NA	Twenty-Four.Months
EcM.5	RHIZODEPOSITION AND NET RELEASE OF SOLUBLE ORGANIC-COMPOUNDS BY PINE AND BEECH SEEDLINGS INOCULATED WITH RHIZOBACTERIA AND ECTOMYCORRHIZAL FUNGI	BIOLOGY AND FERTILITY OF SOILS	10.1007/BF00337210	EcM	NA	NA	NA	NA	4	NA	NA	NA	NA	NA	15	Fagus.silvatica.L	Laccaria.laccata	None	EcM	Single.EcM	NA	NA	Twenty-Four.Months
EcM.5	RHIZODEPOSITION AND NET RELEASE OF SOLUBLE ORGANIC-COMPOUNDS BY PINE AND BEECH SEEDLINGS INOCULATED WITH RHIZOBACTERIA AND ECTOMYCORRHIZAL FUNGI	BIOLOGY AND FERTILITY OF SOILS	10.1007/BF00337210	EcM	NA	NA	NA	NA	4.72	NA	NA	NA	NA	NA	15	Fagus.silvatica.L	None	Agrobacterium.sp.	Bacteria	Single.Bacteria	NA	NA	Twenty-Four.Months
EcM.5	RHIZODEPOSITION AND NET RELEASE OF SOLUBLE ORGANIC-COMPOUNDS BY PINE AND BEECH SEEDLINGS INOCULATED WITH RHIZOBACTERIA AND ECTOMYCORRHIZAL FUNGI	BIOLOGY AND FERTILITY OF SOILS	10.1007/BF00337210	EcM	NA	NA	NA	NA	2.07	NA	NA	NA	NA	NA	15	Fagus.silvatica.L	Laccaria.laccata	Agrobacterium.sp.	EcM.Bacteria	EcM.Bacteria	NA	NA	Twenty-Four.Months
EcM.6	Inoculation with an edible ectomycorrhizal fungus and bacteria increases growth and improves the physiological quality of Pinus montezumae Lamb.	Revista Chapingo. Serie Ciencias Forestales y del Ambiente	10.5154/r.rchscfa.2017.01.010	EcM	0.26	0.02	0.22	0.02	0.48	0.04	NA	NA	NA	NA	21	Pinus.montezumae	None	None	Control	None	2.75	0.25	Fourteen.Months
EcM.6	Inoculation with an edible ectomycorrhizal fungus and bacteria increases growth and improves the physiological quality of Pinus montezumae Lamb.	Revista Chapingo. Serie Ciencias Forestales y del Ambiente	10.5154/r.rchscfa.2017.01.010	EcM	1.15	0.12	1.1	0.07	2.25	0.19	NA	NA	NA	NA	21	Pinus.montezumae	Hebeloma.mesophasem		EcM	Single.EcM	76.15	1.36	Fourteen.Months
EcM.6	Inoculation with an edible ectomycorrhizal fungus and bacteria increases growth and improves the physiological quality of Pinus montezumae Lamb.	Revista Chapingo. Serie Ciencias Forestales y del Ambiente	10.5154/r.rchscfa.2017.01.010	EcM	0.34	0.02	0.38	0.05	0.72	0.07	NA	NA	NA	NA	21	Pinus.montezumae	None	Cohnella	Bacteria	Single.Bacteria	12.89	7.85	Fourteen.Months
EcM.6	Inoculation with an edible ectomycorrhizal fungus and bacteria increases growth and improves the physiological quality of Pinus montezumae Lamb.	Revista Chapingo. Serie Ciencias Forestales y del Ambiente	10.5154/r.rchscfa.2017.01.010	EcM	0.42	0.04	0.5	0.06	0.92	0.1	NA	NA	NA	NA	21	Pinus.montezumae	None	Azospirillum.brasilense	Bacteria	Single.Bacteria	12.95	5.37	Fourteen.Months
EcM.6	Inoculation with an edible ectomycorrhizal fungus and bacteria increases growth and improves the physiological quality of Pinus montezumae Lamb.	Revista Chapingo. Serie Ciencias Forestales y del Ambiente	10.5154/r.rchscfa.2017.01.010	EcM	0.96	0.08	1.08	0.05	2.04	0.12	NA	NA	NA	NA	21	Pinus.montezumae	Hebeloma.mesophasem	Cohnella	EcM.Bacteria	EcM.Bacteria	68.67	2.18	Fourteen.Months
EcM.6	Inoculation with an edible ectomycorrhizal fungus and bacteria increases growth and improves the physiological quality of Pinus montezumae Lamb.	Revista Chapingo. Serie Ciencias Forestales y del Ambiente	10.5154/r.rchscfa.2017.01.010	EcM	1.33	0.08	1.41	0.12	2.74	0.18	NA	NA	NA	NA	21	Pinus.montezumae	Hebeloma.mesophasem	Azospirillum.brasilense	EcM.Bacteria	EcM.Bacteria	76.41	5.13	Fourteen.Months
EcM.7	Mycorrhiza Helper Bacteria stimulated ectomycorrhizal symbiosis of Acacia holosericea with Pisolithus alba	NEW PHYTOLOGIST	10.1046/j.0028-646X.2001.00284.x	EcM	0.1272	NA	0.3961	NA	0.5233	NA	6.2	NA	NA	NA	10	Acacia.holosericea	None	None	Control	None	0	NA	Four.Months
EcM.7	Mycorrhiza Helper Bacteria stimulated ectomycorrhizal symbiosis of Acacia holosericea with Pisolithus alba	NEW PHYTOLOGIST	10.1046/j.0028-646X.2001.00284.x	EcM	0.6967	NA	0.4003	NA	1.097	NA	17.8	NA	NA	NA	10	Acacia.holosericea	Pisolithus.alba	None	EcM	Single.EcM	29.7	NA	Four.Months
EcM.7	Mycorrhiza Helper Bacteria stimulated ectomycorrhizal symbiosis of Acacia holosericea with Pisolithus alba	NEW PHYTOLOGIST	10.1046/j.0028-646X.2001.00284.x	EcM	0.1842	NA	0.28	NA	0.4642	NA	7.1	NA	NA	NA	10	Acacia.holosericea	None	Pseudomonas.HR13	Bacteria	Single.Bacteria	0	NA	Four.Months
EcM.7	Mycorrhiza Helper Bacteria stimulated ectomycorrhizal symbiosis of Acacia holosericea with Pisolithus alba	NEW PHYTOLOGIST	10.1046/j.0028-646X.2001.00284.x	EcM	0.1642	NA	0.3602	NA	0.5244	NA	7.2	NA	NA	NA	10	Acacia.holosericea		Pseudomonas.HR26	Bacteria	Single.Bacteria	0	NA	Four.Months
EcM.7	Mycorrhiza Helper Bacteria stimulated ectomycorrhizal symbiosis of Acacia holosericea with Pisolithus alba	NEW PHYTOLOGIST	10.1046/j.0028-646X.2001.00284.x	EcM	1.018	NA	0.4533	NA	1.4713	NA	19.8	NA	NA	NA	10	Acacia.holosericea	Pisolithus.alba	Pseudomonas.HR13	EcM.Bacteria	EcM.Bacteria	76.7	NA	Four.Months
EcM.7	Mycorrhiza Helper Bacteria stimulated ectomycorrhizal symbiosis of Acacia holosericea with Pisolithus alba	NEW PHYTOLOGIST	10.1046/j.0028-646X.2001.00284.x	EcM	0.8583	NA	0.6004	NA	1.4587	NA	25.3	NA	NA	NA	10	Acacia.holosericea	Pisolithus.alba	Pseudomonas.HR26	EcM.Bacteria	EcM.Bacteria	39	NA	Four.Months
EcM.8	Influence of the controlled dual ectomycorrhizal and rhizobal symbiosis on the growth of Acacia mangium provenances, the indigenous symbiotic microflora and the structure of plant parasitic nematode communities	GEODERMA	10.1016/S0016-7061(02)00144-1	EcM	0.55	0.08	0.371	0.06	0.921	0.14	NA	NA	NA	NA	32	Acacia.magnium	None	None	Control	None	0	0	Four.Months
EcM.8	Influence of the controlled dual ectomycorrhizal and rhizobal symbiosis on the growth of Acacia mangium provenances, the indigenous symbiotic microflora and the structure of plant parasitic nematode communities	GEODERMA	10.1016/S0016-7061(02)00144-1	EcM	1.21	0.11	0.775	0.1	1.985	0.21	NA	NA	NA	NA	32	Acacia.magnium	Pisolithus.albus.CO1024	None	EcM	Single.EcM	41.7	4.61	Four.Months
EcM.8	Influence of the controlled dual ectomycorrhizal and rhizobal symbiosis on the growth of Acacia mangium provenances, the indigenous symbiotic microflora and the structure of plant parasitic nematode communities	GEODERMA	10.1016/S0016-7061(02)00144-1	EcM	0.914	0.1	0.521	0.09	1.435	0.19	NA	NA	NA	NA	32	Acacia.magnium	None	Bradyrhizobium.Aus.13C	Bacteria	Single.Bacteria	0	0	Four.Months
EcM.8	Influence of the controlled dual ectomycorrhizal and rhizobal symbiosis on the growth of Acacia mangium provenances, the indigenous symbiotic microflora and the structure of plant parasitic nematode communities	GEODERMA	10.1016/S0016-7061(02)00144-1	EcM	1.745	0.08	1.316	0.09	3.061	0.17	NA	NA	NA	NA	32	Acacia.magnium	Pisolithus.albus.CO1024	Bradyrhizobium.Aus.13C	EcM.Bacteria	EcM.Bacteria	56.1	3.74	Four.Months
EcM.8	Influence of the controlled dual ectomycorrhizal and rhizobal symbiosis on the growth of Acacia mangium provenances, the indigenous symbiotic microflora and the structure of plant parasitic nematode communities	GEODERMA	10.1016/S0016-7061(02)00144-1	EcM	7.2	0.78	3.3	0.42	10.5	1.2	54	0.03	NA	NA	32	Acacia.magnium	None	None	Control	None	5	3.21	Eight.Months
EcM.8	Influence of the controlled dual ectomycorrhizal and rhizobal symbiosis on the growth of Acacia mangium provenances, the indigenous symbiotic microflora and the structure of plant parasitic nematode communities	GEODERMA	10.1016/S0016-7061(02)00144-1	EcM	22.8	3.59	7.5	0.63	30.3	4.22	102.8	0.064	NA	NA	32	Acacia.magnium	Pisolithus.albus.CO1024	None	EcM	Single.EcM	32.3	5.21	Eight.Months
EcM.8	Influence of the controlled dual ectomycorrhizal and rhizobal symbiosis on the growth of Acacia mangium provenances, the indigenous symbiotic microflora and the structure of plant parasitic nematode communities	GEODERMA	10.1016/S0016-7061(02)00144-1	EcM	19.2	2.03	6.3	0.71	25.5	2.74	97.3	0.06	NA	NA	32	Acacia.magnium	None	Bradyrhizobium.Aus.13C	Bacteria	Single.Bacteria	6.3	4.32	Eight.Months
EcM.8	Influence of the controlled dual ectomycorrhizal and rhizobal symbiosis on the growth of Acacia mangium provenances, the indigenous symbiotic microflora and the structure of plant parasitic nematode communities	GEODERMA	10.1016/S0016-7061(02)00144-1	EcM	22	3.36	6.4	0.72	28.4	4.08	92.9	0.081	NA	NA	32	Acacia.magnium	Pisolithus.albus.CO1024	Bradyrhizobium.Aus.13C	EcM.Bacteria	EcM.Bacteria	31.7	4.98	Eight.Months
EcM.9	Effects of light and inoculation of Frankia and Alpova diplophloeus on the tripartite symbioses development in Alnus rubra Bong. seedlings	Journal of Korean Forestry Society	NA	EcM	1.78	0.12	0.43	0.05	2.21	0.17	43.6	0.9	NA	NA	8	Alnus.rubra.Bong	None	None	Control	None	0	0	Five.Months
EcM.9	Effects of light and inoculation of Frankia and Alpova diplophloeus on the tripartite symbioses development in Alnus rubra Bong. seedlings	Journal of Korean Forestry Society	NA	EcM	1.91	0.06	0.42	0.04	2.33	0.1	41.5	0.7	NA	NA	8	Alnus.rubra.Bong	Alpova.diplophloeus	None	EcM	Single.EcM	2	2	Five.Months
EcM.9	Effects of light and inoculation of Frankia and Alpova diplophloeus on the tripartite symbioses development in Alnus rubra Bong. seedlings	Journal of Korean Forestry Society	NA	EcM	2.48	0.25	0.79	0.12	3.27	0.37	43	1.7	NA	NA	8	Alnus.rubra.Bong	None	Frankia	Bacteria	Single.Bacteria	0	0	Five.Months
EcM.9	Effects of light and inoculation of Frankia and Alpova diplophloeus on the tripartite symbioses development in Alnus rubra Bong. seedlings	Journal of Korean Forestry Society	NA	EcM	2.81	0.25	0.8	0.08	3.61	0.33	46	0.8	NA	NA	8	Alnus.rubra.Bong	Alpova.diplophloeus	Frankia	EcM.Bacteria	EcM.Bacteria	23	7	Five.Months
EcM.10	Dose effect in the dual inoculation of an ectomycorrhizal fungus and a mycorrhiza helper bacterium in two forest nurseries	SOIL BIOLOGY & BIOCHEMISTRY	10.1016/S0038-0717(99)00079-6	EcM	3.73	NA	1.36	NA	5.09	NA	40.7	NA	NA	NA	2800	Pseudotsuga.menziesii	Laccaria.bicolor.Maire.PD.Orton.S238N	None	EcM	Single.EcM	58	NA	Six.Months
EcM.10	Dose effect in the dual inoculation of an ectomycorrhizal fungus and a mycorrhiza helper bacterium in two forest nurseries	SOIL BIOLOGY & BIOCHEMISTRY	10.1016/S0038-0717(99)00079-6	EcM	3.97	NA	1.64	NA	5.61	NA	42.5	NA	NA	NA	2800	Pseudotsuga.menziesii	Laccaria.bicolor.Maire.PD.Orton.S238N	Pseudomonas.fluorescens.BBc6	EcM.Bacteria	EcM.Bacteria	69	NA	Six.Months
EcM.10	Dose effect in the dual inoculation of an ectomycorrhizal fungus and a mycorrhiza helper bacterium in two forest nurseries	SOIL BIOLOGY & BIOCHEMISTRY	10.1016/S0038-0717(99)00079-6	EcM	3.94	NA	1.48	NA	5.42	NA	42.6	NA	NA	NA	2800	Pseudotsuga.menziesii	Laccaria.bicolor.Maire.PD.Orton.S238N	Pseudomonas.fluorescens.BBc6	EcM.Bacteria	EcM.Bacteria	67	NA	Six.Months
EcM.10	Dose effect in the dual inoculation of an ectomycorrhizal fungus and a mycorrhiza helper bacterium in two forest nurseries	SOIL BIOLOGY & BIOCHEMISTRY	10.1016/S0038-0717(99)00079-6	EcM	3.89	NA	1.36	NA	5.25	NA	40.7	NA	NA	NA	2800	Pseudotsuga.menziesii	Laccaria.bicolor.Maire.PD.Orton.S238N	Pseudomonas.fluorescens.BBc6	EcM.Bacteria	EcM.Bacteria	65	NA	Six.Months
EcM.11	Effects of bacteria on mycorrhizal development and growth of container grown Eucalyptus diversicolor F. Muell. seedlings	PLANT AND SOIL	10.1023/A:1004329626763	EcM	0.061	NA	NA	NA	NA	NA	NA	NA	NA	NA	6	Eucalyptus.diversicolor	None	None	Control	None	0	0	Two.Months
EcM.11	Effects of bacteria on mycorrhizal development and growth of container grown Eucalyptus diversicolor F. Muell. seedlings	PLANT AND SOIL	10.1023/A:1004329626763	EcM	0.052	NA	NA	NA	NA	NA	NA	NA	NA	NA	6	Eucalyptus.diversicolor	Laccaria.bicolor.S238	None	EcM	Single.EcM	NA	NA	Two.Months
EcM.11	Effects of bacteria on mycorrhizal development and growth of container grown Eucalyptus diversicolor F. Muell. seedlings	PLANT AND SOIL	10.1023/A:1004329626763	EcM	0.091	NA	NA	NA	NA	NA	NA	NA	NA	NA	6	Eucalyptus.diversicolor	Laccaria.laccata.E766	None	EcM	Single.EcM	30	4	Two.Months
EcM.11	Effects of bacteria on mycorrhizal development and growth of container grown Eucalyptus diversicolor F. Muell. seedlings	PLANT AND SOIL	10.1023/A:1004329626763	EcM	0.078	NA	NA	NA	NA	NA	NA	NA	NA	NA	6	Eucalyptus.diversicolor	Laccaria.fraterna.E710	None	EcM	Single.EcM	15	4	Two.Months
EcM.11	Effects of bacteria on mycorrhizal development and growth of container grown Eucalyptus diversicolor F. Muell. seedlings	PLANT AND SOIL	10.1023/A:1004329626763	EcM	NA	NA	NA	NA	NA	NA	NA	NA	NA	NA	6	Eucalyptus.diversicolor	Laccaria.massonii.E4998	None	EcM	Single.EcM	NA	NA	Two.Months
EcM.11	Effects of bacteria on mycorrhizal development and growth of container grown Eucalyptus diversicolor F. Muell. seedlings	PLANT AND SOIL	10.1023/A:1004329626763	EcM	0.066	NA	NA	NA	NA	NA	NA	NA	NA	NA	6	Eucalyptus.diversicolor	None	Pseudomonas.fluorescens.BBc6	Bacteria	Single.Bacteria	0	0	Two.Months
EcM.11	Effects of bacteria on mycorrhizal development and growth of container grown Eucalyptus diversicolor F. Muell. seedlings	PLANT AND SOIL	10.1023/A:1004329626763	EcM	0.06	NA	NA	NA	NA	NA	NA	NA	NA	NA	6	Eucalyptus.diversicolor	None	Bacillus.subtilis.MB3	Bacteria	Single.Bacteria	0	0	Two.Months
EcM.11	Effects of bacteria on mycorrhizal development and growth of container grown Eucalyptus diversicolor F. Muell. seedlings	PLANT AND SOIL	10.1023/A:1004329626763	EcM	0.08	NA	NA	NA	NA	NA	NA	NA	NA	NA	6	Eucalyptus.diversicolor	None	Slf14.Unknown.Sporocarp.Bacteria	Bacteria	Single.Bacteria	0	0	Two.Months
EcM.11	Effects of bacteria on mycorrhizal development and growth of container grown Eucalyptus diversicolor F. Muell. seedlings	PLANT AND SOIL	10.1023/A:1004329626763	EcM	0.055	NA	NA	NA	NA	NA	NA	NA	NA	NA	6	Eucalyptus.diversicolor	None	Slf16.Unknown.Sporocarp.Bacteria	Bacteria	Single.Bacteria	0	0	Two.Months
EcM.11	Effects of bacteria on mycorrhizal development and growth of container grown Eucalyptus diversicolor F. Muell. seedlings	PLANT AND SOIL	10.1023/A:1004329626763	EcM	0.091	NA	NA	NA	NA	NA	NA	NA	NA	NA	6	Eucalyptus.diversicolor	None	Elf21.Unknown.Ectomycorrhiza.Bacteria	Bacteria	Single.Bacteria	0	0	Two.Months
EcM.11	Effects of bacteria on mycorrhizal development and growth of container grown Eucalyptus diversicolor F. Muell. seedlings	PLANT AND SOIL	10.1023/A:1004329626763	EcM	0.059	NA	NA	NA	NA	NA	NA	NA	NA	NA	6	Eucalyptus.diversicolor	None	Elf25.Unknown.Ectomycorrhiza.Bacteria	Bacteria	Single.Bacteria	0	0	Two.Months
EcM.11	Effects of bacteria on mycorrhizal development and growth of container grown Eucalyptus diversicolor F. Muell. seedlings	PLANT AND SOIL	10.1023/A:1004329626763	EcM	0.082	NA	NA	NA	NA	NA	NA	NA	NA	NA	6	Eucalyptus.diversicolor	None	Elf28.Unknown.Ectomycorrhiza.Bacteria	Bacteria	Single.Bacteria	0	0	Two.Months
EcM.11	Effects of bacteria on mycorrhizal development and growth of container grown Eucalyptus diversicolor F. Muell. seedlings	PLANT AND SOIL	10.1023/A:1004329626763	EcM	0.058	NA	NA	NA	NA	NA	NA	NA	NA	NA	6	Eucalyptus.diversicolor	None	Elf29.Unknown.Ectomycorrhiza.Bacteria	Bacteria	Single.Bacteria	0	0	Two.Months
EcM.11	Effects of bacteria on mycorrhizal development and growth of container grown Eucalyptus diversicolor F. Muell. seedlings	PLANT AND SOIL	10.1023/A:1004329626763	EcM	0.061	NA	NA	NA	NA	NA	NA	NA	NA	NA	6	Eucalyptus.diversicolor	None	Elf42.Unknown.Ectomycorrhiza.Bacteria	Bacteria	Single.Bacteria	0	0	Two.Months
EcM.11	Effects of bacteria on mycorrhizal development and growth of container grown Eucalyptus diversicolor F. Muell. seedlings	PLANT AND SOIL	10.1023/A:1004329626763	EcM	0.053	NA	NA	NA	NA	NA	NA	NA	NA	NA	6	Eucalyptus.diversicolor	Laccaria.bicolor.S238	Pseudomonas.fluorescens.BBc6	EcM.Bacteria	EcM.Bacteria	NA	NA	Two.Months
EcM.11	Effects of bacteria on mycorrhizal development and growth of container grown Eucalyptus diversicolor F. Muell. seedlings	PLANT AND SOIL	10.1023/A:1004329626763	EcM	0.058	NA	NA	NA	NA	NA	NA	NA	NA	NA	6	Eucalyptus.diversicolor	Laccaria.bicolor.S238	Bacillus.subtilis.MB3	EcM.Bacteria	EcM.Bacteria	NA	NA	Two.Months
EcM.11	Effects of bacteria on mycorrhizal development and growth of container grown Eucalyptus diversicolor F. Muell. seedlings	PLANT AND SOIL	10.1023/A:1004329626763	EcM	0.101	NA	NA	NA	NA	NA	NA	NA	NA	NA	6	Eucalyptus.diversicolor	Laccaria.bicolor.S238	Slf14.Unknown.Sporocarp.Bacteria	EcM.Bacteria	EcM.Bacteria	NA	NA	Two.Months
EcM.11	Effects of bacteria on mycorrhizal development and growth of container grown Eucalyptus diversicolor F. Muell. seedlings	PLANT AND SOIL	10.1023/A:1004329626763	EcM	0.079	NA	NA	NA	NA	NA	NA	NA	NA	NA	6	Eucalyptus.diversicolor	Laccaria.bicolor.S238	Slf16.Unknown.Sporocarp.Bacteria	EcM.Bacteria	EcM.Bacteria	NA	NA	Two.Months
EcM.11	Effects of bacteria on mycorrhizal development and growth of container grown Eucalyptus diversicolor F. Muell. seedlings	PLANT AND SOIL	10.1023/A:1004329626763	EcM	0.055	NA	NA	NA	NA	NA	NA	NA	NA	NA	6	Eucalyptus.diversicolor	Laccaria.bicolor.S238	Elf21.Unknown.Ectomycorrhiza.Bacteria	EcM.Bacteria	EcM.Bacteria	NA	NA	Two.Months
EcM.11	Effects of bacteria on mycorrhizal development and growth of container grown Eucalyptus diversicolor F. Muell. seedlings	PLANT AND SOIL	10.1023/A:1004329626763	EcM	0.066	NA	NA	NA	NA	NA	NA	NA	NA	NA	6	Eucalyptus.diversicolor	Laccaria.bicolor.S238	Elf25.Unknown.Ectomycorrhiza.Bacteria	EcM.Bacteria	EcM.Bacteria	NA	NA	Two.Months
EcM.11	Effects of bacteria on mycorrhizal development and growth of container grown Eucalyptus diversicolor F. Muell. seedlings	PLANT AND SOIL	10.1023/A:1004329626763	EcM	0.107	NA	NA	NA	NA	NA	NA	NA	NA	NA	6	Eucalyptus.diversicolor	Laccaria.bicolor.S238	Elf28.Unknown.Ectomycorrhiza.Bacteria	EcM.Bacteria	EcM.Bacteria	NA	NA	Two.Months
EcM.11	Effects of bacteria on mycorrhizal development and growth of container grown Eucalyptus diversicolor F. Muell. seedlings	PLANT AND SOIL	10.1023/A:1004329626763	EcM	0.072	NA	NA	NA	NA	NA	NA	NA	NA	NA	6	Eucalyptus.diversicolor	Laccaria.bicolor.S238	Elf29.Unknown.Ectomycorrhiza.Bacteria	EcM.Bacteria	EcM.Bacteria	NA	NA	Two.Months
EcM.11	Effects of bacteria on mycorrhizal development and growth of container grown Eucalyptus diversicolor F. Muell. seedlings	PLANT AND SOIL	10.1023/A:1004329626763	EcM	0.053	NA	NA	NA	NA	NA	NA	NA	NA	NA	6	Eucalyptus.diversicolor	Laccaria.bicolor.S238	Elf42.Unknown.Ectomycorrhiza.Bacteria	EcM.Bacteria	EcM.Bacteria	NA	NA	Two.Months
EcM.11	Effects of bacteria on mycorrhizal development and growth of container grown Eucalyptus diversicolor F. Muell. seedlings	PLANT AND SOIL	10.1023/A:1004329626763	EcM	0.069	NA	NA	NA	NA	NA	NA	NA	NA	NA	6	Eucalyptus.diversicolor	Laccaria.laccata.E766	Pseudomonas.fluorescens.BBc6	EcM.Bacteria	EcM.Bacteria	13	3	Two.Months
EcM.11	Effects of bacteria on mycorrhizal development and growth of container grown Eucalyptus diversicolor F. Muell. seedlings	PLANT AND SOIL	10.1023/A:1004329626763	EcM	0.058	NA	NA	NA	NA	NA	NA	NA	NA	NA	6	Eucalyptus.diversicolor	Laccaria.laccata.E766	Bacillus.subtilis.MB3	EcM.Bacteria	EcM.Bacteria	42	3	Two.Months
EcM.11	Effects of bacteria on mycorrhizal development and growth of container grown Eucalyptus diversicolor F. Muell. seedlings	PLANT AND SOIL	10.1023/A:1004329626763	EcM	0.073	NA	NA	NA	NA	NA	NA	NA	NA	NA	6	Eucalyptus.diversicolor	Laccaria.laccata.E766	Slf14.Unknown.Sporocarp.Bacteria	EcM.Bacteria	EcM.Bacteria	32	3	Two.Months
EcM.11	Effects of bacteria on mycorrhizal development and growth of container grown Eucalyptus diversicolor F. Muell. seedlings	PLANT AND SOIL	10.1023/A:1004329626763	EcM	0.071	NA	NA	NA	NA	NA	NA	NA	NA	NA	6	Eucalyptus.diversicolor	Laccaria.laccata.E766	Slf16.Unknown.Sporocarp.Bacteria	EcM.Bacteria	EcM.Bacteria	28	3	Two.Months
EcM.11	Effects of bacteria on mycorrhizal development and growth of container grown Eucalyptus diversicolor F. Muell. seedlings	PLANT AND SOIL	10.1023/A:1004329626763	EcM	0.052	NA	NA	NA	NA	NA	NA	NA	NA	NA	6	Eucalyptus.diversicolor	Laccaria.laccata.E766	Elf21.Unknown.Ectomycorrhiza.Bacteria	EcM.Bacteria	EcM.Bacteria	30	3	Two.Months
EcM.11	Effects of bacteria on mycorrhizal development and growth of container grown Eucalyptus diversicolor F. Muell. seedlings	PLANT AND SOIL	10.1023/A:1004329626763	EcM	0.079	NA	NA	NA	NA	NA	NA	NA	NA	NA	6	Eucalyptus.diversicolor	Laccaria.laccata.E766	Elf25.Unknown.Ectomycorrhiza.Bacteria	EcM.Bacteria	EcM.Bacteria	23	3	Two.Months
EcM.11	Effects of bacteria on mycorrhizal development and growth of container grown Eucalyptus diversicolor F. Muell. seedlings	PLANT AND SOIL	10.1023/A:1004329626763	EcM	0.08	NA	NA	NA	NA	NA	NA	NA	NA	NA	6	Eucalyptus.diversicolor	Laccaria.laccata.E766	Elf28.Unknown.Ectomycorrhiza.Bacteria	EcM.Bacteria	EcM.Bacteria	31	3	Two.Months
EcM.11	Effects of bacteria on mycorrhizal development and growth of container grown Eucalyptus diversicolor F. Muell. seedlings	PLANT AND SOIL	10.1023/A:1004329626763	EcM	0.07	NA	NA	NA	NA	NA	NA	NA	NA	NA	6	Eucalyptus.diversicolor	Laccaria.laccata.E766	Elf29.Unknown.Ectomycorrhiza.Bacteria	EcM.Bacteria	EcM.Bacteria	44	3	Two.Months
EcM.11	Effects of bacteria on mycorrhizal development and growth of container grown Eucalyptus diversicolor F. Muell. seedlings	PLANT AND SOIL	10.1023/A:1004329626763	EcM	0.054	NA	NA	NA	NA	NA	NA	NA	NA	NA	6	Eucalyptus.diversicolor	Laccaria.laccata.E766	Elf42.Unknown.Ectomycorrhiza.Bacteria	EcM.Bacteria	EcM.Bacteria	42	3	Two.Months
EcM.11	Effects of bacteria on mycorrhizal development and growth of container grown Eucalyptus diversicolor F. Muell. seedlings	PLANT AND SOIL	10.1023/A:1004329626763	EcM	0.062	NA	NA	NA	NA	NA	NA	NA	NA	NA	6	Eucalyptus.diversicolor	Laccaria.fraterna.E710	Pseudomonas.fluorescens.BBc6	EcM.Bacteria	EcM.Bacteria	40	3	Two.Months
EcM.11	Effects of bacteria on mycorrhizal development and growth of container grown Eucalyptus diversicolor F. Muell. seedlings	PLANT AND SOIL	10.1023/A:1004329626763	EcM	0.067	NA	NA	NA	NA	NA	NA	NA	NA	NA	6	Eucalyptus.diversicolor	Laccaria.fraterna.E710	Bacillus.subtilis.MB3	EcM.Bacteria	EcM.Bacteria	35	3	Two.Months
EcM.11	Effects of bacteria on mycorrhizal development and growth of container grown Eucalyptus diversicolor F. Muell. seedlings	PLANT AND SOIL	10.1023/A:1004329626763	EcM	0.078	NA	NA	NA	NA	NA	NA	NA	NA	NA	6	Eucalyptus.diversicolor	Laccaria.fraterna.E710	Slf14.Unknown.Sporocarp.Bacteria	EcM.Bacteria	EcM.Bacteria	30	3	Two.Months
EcM.11	Effects of bacteria on mycorrhizal development and growth of container grown Eucalyptus diversicolor F. Muell. seedlings	PLANT AND SOIL	10.1023/A:1004329626763	EcM	0.072	NA	NA	NA	NA	NA	NA	NA	NA	NA	6	Eucalyptus.diversicolor	Laccaria.fraterna.E710	Slf16.Unknown.Sporocarp.Bacteria	EcM.Bacteria	EcM.Bacteria	18	3	Two.Months
EcM.11	Effects of bacteria on mycorrhizal development and growth of container grown Eucalyptus diversicolor F. Muell. seedlings	PLANT AND SOIL	10.1023/A:1004329626763	EcM	0.088	NA	NA	NA	NA	NA	NA	NA	NA	NA	6	Eucalyptus.diversicolor	Laccaria.fraterna.E710	Elf21.Unknown.Ectomycorrhiza.Bacteria	EcM.Bacteria	EcM.Bacteria	26	3	Two.Months
EcM.11	Effects of bacteria on mycorrhizal development and growth of container grown Eucalyptus diversicolor F. Muell. seedlings	PLANT AND SOIL	10.1023/A:1004329626763	EcM	0.076	NA	NA	NA	NA	NA	NA	NA	NA	NA	6	Eucalyptus.diversicolor	Laccaria.fraterna.E710	Elf25.Unknown.Ectomycorrhiza.Bacteria	EcM.Bacteria	EcM.Bacteria	32	3	Two.Months
EcM.11	Effects of bacteria on mycorrhizal development and growth of container grown Eucalyptus diversicolor F. Muell. seedlings	PLANT AND SOIL	10.1023/A:1004329626763	EcM	0.076	NA	NA	NA	NA	NA	NA	NA	NA	NA	6	Eucalyptus.diversicolor	Laccaria.fraterna.E710	Elf28.Unknown.Ectomycorrhiza.Bacteria	EcM.Bacteria	EcM.Bacteria	35	3	Two.Months
EcM.11	Effects of bacteria on mycorrhizal development and growth of container grown Eucalyptus diversicolor F. Muell. seedlings	PLANT AND SOIL	10.1023/A:1004329626763	EcM	0.061	NA	NA	NA	NA	NA	NA	NA	NA	NA	6	Eucalyptus.diversicolor	Laccaria.fraterna.E710	Elf29.Unknown.Ectomycorrhiza.Bacteria	EcM.Bacteria	EcM.Bacteria	63	3	Two.Months
EcM.11	Effects of bacteria on mycorrhizal development and growth of container grown Eucalyptus diversicolor F. Muell. seedlings	PLANT AND SOIL	10.1023/A:1004329626763	EcM	0.06	NA	NA	NA	NA	NA	NA	NA	NA	NA	6	Eucalyptus.diversicolor	Laccaria.fraterna.E710	Elf42.Unknown.Ectomycorrhiza.Bacteria	EcM.Bacteria	EcM.Bacteria	27	3	Two.Months
EcM.11	Effects of bacteria on mycorrhizal development and growth of container grown Eucalyptus diversicolor F. Muell. seedlings	PLANT AND SOIL	10.1023/A:1004329626763	EcM	NA	NA	NA	NA	NA	NA	NA	NA	NA	NA	6	Eucalyptus.diversicolor	Laccaria.massonii.E4998	Pseudomonas.fluorescens.BBc6	EcM.Bacteria	EcM.Bacteria	NA	NA	Two.Months
EcM.11	Effects of bacteria on mycorrhizal development and growth of container grown Eucalyptus diversicolor F. Muell. seedlings	PLANT AND SOIL	10.1023/A:1004329626763	EcM	NA	NA	NA	NA	NA	NA	NA	NA	NA	NA	6	Eucalyptus.diversicolor	Laccaria.massonii.E4998	Bacillus.subtilis.MB3	EcM.Bacteria	EcM.Bacteria	NA	NA	Two.Months
EcM.11	Effects of bacteria on mycorrhizal development and growth of container grown Eucalyptus diversicolor F. Muell. seedlings	PLANT AND SOIL	10.1023/A:1004329626763	EcM	NA	NA	NA	NA	NA	NA	NA	NA	NA	NA	6	Eucalyptus.diversicolor	Laccaria.massonii.E4998	Slf14.Unknown.Sporocarp.Bacteria	EcM.Bacteria	EcM.Bacteria	NA	NA	Two.Months
EcM.11	Effects of bacteria on mycorrhizal development and growth of container grown Eucalyptus diversicolor F. Muell. seedlings	PLANT AND SOIL	10.1023/A:1004329626763	EcM	NA	NA	NA	NA	NA	NA	NA	NA	NA	NA	6	Eucalyptus.diversicolor	Laccaria.massonii.E4998	Slf16.Unknown.Sporocarp.Bacteria	EcM.Bacteria	EcM.Bacteria	NA	NA	Two.Months
EcM.11	Effects of bacteria on mycorrhizal development and growth of container grown Eucalyptus diversicolor F. Muell. seedlings	PLANT AND SOIL	10.1023/A:1004329626763	EcM	NA	NA	NA	NA	NA	NA	NA	NA	NA	NA	6	Eucalyptus.diversicolor	Laccaria.massonii.E4998	Elf21.Unknown.Ectomycorrhiza.Bacteria	EcM.Bacteria	EcM.Bacteria	NA	NA	Two.Months
EcM.11	Effects of bacteria on mycorrhizal development and growth of container grown Eucalyptus diversicolor F. Muell. seedlings	PLANT AND SOIL	10.1023/A:1004329626763	EcM	NA	NA	NA	NA	NA	NA	NA	NA	NA	NA	6	Eucalyptus.diversicolor	Laccaria.massonii.E4998	Elf25.Unknown.Ectomycorrhiza.Bacteria	EcM.Bacteria	EcM.Bacteria	NA	NA	Two.Months
EcM.11	Effects of bacteria on mycorrhizal development and growth of container grown Eucalyptus diversicolor F. Muell. seedlings	PLANT AND SOIL	10.1023/A:1004329626763	EcM	NA	NA	NA	NA	NA	NA	NA	NA	NA	NA	6	Eucalyptus.diversicolor	Laccaria.massonii.E4998	Elf28.Unknown.Ectomycorrhiza.Bacteria	EcM.Bacteria	EcM.Bacteria	NA	NA	Two.Months
EcM.11	Effects of bacteria on mycorrhizal development and growth of container grown Eucalyptus diversicolor F. Muell. seedlings	PLANT AND SOIL	10.1023/A:1004329626763	EcM	NA	NA	NA	NA	NA	NA	NA	NA	NA	NA	6	Eucalyptus.diversicolor	Laccaria.massonii.E4998	Elf29.Unknown.Ectomycorrhiza.Bacteria	EcM.Bacteria	EcM.Bacteria	NA	NA	Two.Months
EcM.11	Effects of bacteria on mycorrhizal development and growth of container grown Eucalyptus diversicolor F. Muell. seedlings	PLANT AND SOIL	10.1023/A:1004329626763	EcM	NA	NA	NA	NA	NA	NA	NA	NA	NA	NA	6	Eucalyptus.diversicolor	Laccaria.massonii.E4998	Elf42.Unknown.Ectomycorrhiza.Bacteria	EcM.Bacteria	EcM.Bacteria	NA	NA	Two.Months
EcM.12	Ectomycorrhizal symbiosis enhanced the efficiency of inoculation with two Bradyrhizobium strains and Acacia holosericea growth	MYCORRHIZA	10.1007/s00572-004-0340-3	EcM	0.1592	NA	0.0764	NA	0.2356	NA	16.1	NA	NA	NA	8	Acacia.holosericea	None	None	Control	None	0	NA	Four.Months
EcM.12	Ectomycorrhizal symbiosis enhanced the efficiency of inoculation with two Bradyrhizobium strains and Acacia holosericea growth	MYCORRHIZA	10.1007/s00572-004-0340-3	EcM	0.7338	NA	0.2738	NA	1.0076	NA	33.6	NA	NA	NA	8	Acacia.holosericea	Pisolithus.albus.IR100	None	EcM	Single.EcM	45.2	NA	Four.Months
EcM.12	Ectomycorrhizal symbiosis enhanced the efficiency of inoculation with two Bradyrhizobium strains and Acacia holosericea growth	MYCORRHIZA	10.1007/s00572-004-0340-3	EcM	0.2216	NA	0.1121	NA	0.3337	NA	13.7	NA	NA	NA	8	Acacia.holosericea	None	Bradyrhzobium.Aust13C	Bacteria	Single.Bacteria	0	NA	Four.Months
EcM.12	Ectomycorrhizal symbiosis enhanced the efficiency of inoculation with two Bradyrhizobium strains and Acacia holosericea growth	MYCORRHIZA	10.1007/s00572-004-0340-3	EcM	0.1802	NA	0.1054	NA	0.2856	NA	12.3	NA	NA	NA	8	Acacia.holosericea	None	Bradyrhizobium.Aust.11C	Bacteria	Single.Bacteria	0	NA	Four.Months
EcM.12	Ectomycorrhizal symbiosis enhanced the efficiency of inoculation with two Bradyrhizobium strains and Acacia holosericea growth	MYCORRHIZA	10.1007/s00572-004-0340-3	EcM	0.9151	NA	0.3738	NA	1.2889	NA	34.3	NA	NA	NA	8	Acacia.holosericea	Pisolithus.albus.IR100	Bradyrhzobium.Aust13C	EcM.Bacteria	EcM.Bacteria	39.6	NA	Four.Months
EcM.12	Ectomycorrhizal symbiosis enhanced the efficiency of inoculation with two Bradyrhizobium strains and Acacia holosericea growth	MYCORRHIZA	10.1007/s00572-004-0340-3	EcM	0.725	NA	0.2616	NA	0.9866	NA	31.1	NA	NA	NA	8	Acacia.holosericea	Pisolithus.albus.IR100	Bradyrhizobium.Aust.11C	EcM.Bacteria	EcM.Bacteria	48.3	NA	Four.Months
EcM.12	Ectomycorrhizal symbiosis enhanced the efficiency of inoculation with two Bradyrhizobium strains and Acacia holosericea growth	MYCORRHIZA	10.1007/s00572-004-0340-3	EcM	1.0066	NA	0.4644	NA	1.471	NA	37.4	NA	NA	NA	8	Acacia.holosericea	Pisolithus.albus.IR100	Bradyrhzobium.Aust13C.Bradyrhizobium.Aust11C	EcM.Bacteria.Bacteria	EcM.Bacteria.Bacteria	41.6	NA	Four.Months
EcM.12	Ectomycorrhizal symbiosis enhanced the efficiency of inoculation with two Bradyrhizobium strains and Acacia holosericea growth	MYCORRHIZA	10.1007/s00572-004-0340-3	EcM	0.2448	NA	0.1052	NA	0.35	NA	16.4	NA	NA	NA	8	Acacia.holosericea	None	Bradyrhzobium.Aust13C.Bradyrhizobium.Aust11C	Bacteria.Bacteria	Bacteria.Bacteria	0	NA	Four.Months
EcM.13	The combined effects of Pseudomonas fluorescens and Tuber melanosporum on the quality of Pinus halepensis seedlings	MYCORRHIZA	10.1007/s00572-011-0420-0	EcM	0.19	NA	0.1	NA	0.29	NA	8.64	NA	NA	NA	12	Pinus.halepensis	None	None	Control	None	0	NA	Five.Months
EcM.13	The combined effects of Pseudomonas fluorescens and Tuber melanosporum on the quality of Pinus halepensis seedlings	MYCORRHIZA	10.1007/s00572-011-0420-0	EcM	0.34	NA	0.16	NA	0.5	NA	14.62	NA	NA	NA	12	Pinus.halepensis	Tuber.melanosporum.Vitt	None	EcM	Single.EcM	15	NA	Five.Months
EcM.13	The combined effects of Pseudomonas fluorescens and Tuber melanosporum on the quality of Pinus halepensis seedlings	MYCORRHIZA	10.1007/s00572-011-0420-0	EcM	0.25	NA	0.15	NA	0.4	NA	11.29	NA	NA	NA	12	Pinus.halepensis	None	Pseudomonas.fluorescens.CECT844	Bacteria	Single.Bacteria	0	NA	Five.Months
EcM.13	The combined effects of Pseudomonas fluorescens and Tuber melanosporum on the quality of Pinus halepensis seedlings	MYCORRHIZA	10.1007/s00572-011-0420-0	EcM	0.39	NA	0.17	NA	0.56	NA	14.58	NA	NA	NA	12	Pinus.halepensis	Tuber.melanosporum.Vitt	Pseudomonas.fluorescens.CECT844	EcM.Bacteria	EcM.Bacteria	28	NA	Five.Months
EcM.14	Interaction with ectomycorrhizal fungi and endophytic Methylobacterium affects nutrient uptake and growth of pine seedlings in vitro	TREE PHYSIOLOGY	10.1093/treephys/tpu062	EcM	0.003	0.001	0.008	0.001	0.011	0.002	NA	NA	NA	NA	16	Pinus.sylvestris.L	None	None	Control	None	NA	NA	Two.Months
EcM.14	Interaction with ectomycorrhizal fungi and endophytic Methylobacterium affects nutrient uptake and growth of pine seedlings in vitro	TREE PHYSIOLOGY	10.1093/treephys/tpu062	EcM	0.007	0.001	0.014	0.001	0.021	0.002	NA	NA	NA	NA	16	Pinus.sylvestris.L	Suillus.variegatus	None	EcM	Single.EcM	NA	NA	Two.Months
EcM.14	Interaction with ectomycorrhizal fungi and endophytic Methylobacterium affects nutrient uptake and growth of pine seedlings in vitro	TREE PHYSIOLOGY	10.1093/treephys/tpu062	EcM	0.008	0.001	0.014	0.001	0.022	0.002	NA	NA	NA	NA	16	Pinus.sylvestris.L	Pisolithus.tinctorius	None	EcM	Single.EcM	NA	NA	Two.Months
EcM.14	Interaction with ectomycorrhizal fungi and endophytic Methylobacterium affects nutrient uptake and growth of pine seedlings in vitro	TREE PHYSIOLOGY	10.1093/treephys/tpu062	EcM	0.006	0.001	0.012	0.001	0.018	0.002	NA	NA	NA	NA	16	Pinus.sylvestris.L	None	Methylobacterium.extorquens.DSM13060	Bacteria	Single.Bacteria	NA	NA	Two.Months
EcM.14	Interaction with ectomycorrhizal fungi and endophytic Methylobacterium affects nutrient uptake and growth of pine seedlings in vitro	TREE PHYSIOLOGY	10.1093/treephys/tpu062	EcM	0.005	0.001	0.011	0.001	0.016	0.002	NA	NA	NA	NA	16	Pinus.sylvestris.L	Suillus.variegatus	Methylobacterium.extorquens.DSM13060	EcM.Bacteria	EcM.Bacteria	NA	NA	Two.Months
EcM.14	Interaction with ectomycorrhizal fungi and endophytic Methylobacterium affects nutrient uptake and growth of pine seedlings in vitro	TREE PHYSIOLOGY	10.1093/treephys/tpu062	EcM	0.012	0.001	0.015	0.001	0.027	0.002	NA	NA	NA	NA	16	Pinus.sylvestris.L	Pisolithus.tinctorius	Methylobacterium.extorquens.DSM13060	EcM.Bacteria	EcM.Bacteria	NA	NA	Two.Months
EcM.15	Tripartite associations in an alder: effects of Frankia and Alpova diplophloeus on the growth, nitrogen fixation and mineral acquisition of Alnus tenuifolia	PLANT AND SOIL	10.1023/A:1024938712822	EcM	0	NA	0.01	NA	0.01	NA	0.9	NA	NA	NA	10	Alnus.tenuifola	None	None	Control	None	0	NA	Five.Months
EcM.15	Tripartite associations in an alder: effects of Frankia and Alpova diplophloeus on the growth, nitrogen fixation and mineral acquisition of Alnus tenuifolia	PLANT AND SOIL	10.1023/A:1024938712822	EcM	0	NA	0.02	NA	0.02	NA	1	NA	NA	NA	10	Alnus.tenuifola	None	None	Control	None	0	NA	Five.Months
EcM.15	Tripartite associations in an alder: effects of Frankia and Alpova diplophloeus on the growth, nitrogen fixation and mineral acquisition of Alnus tenuifolia	PLANT AND SOIL	10.1023/A:1024938712822	EcM	0.02	NA	0.08	NA	0.1	NA	1	NA	NA	NA	10	Alnus.tenuifola	None	None	Control	None	0	NA	Five.Months
EcM.15	Tripartite associations in an alder: effects of Frankia and Alpova diplophloeus on the growth, nitrogen fixation and mineral acquisition of Alnus tenuifolia	PLANT AND SOIL	10.1023/A:1024938712822	EcM	0	NA	0.01	NA	0.01	NA	1	NA	NA	NA	10	Alnus.tenuifola	Alpova.diplophloeus	None	EcM	Single.EcM	0	NA	Five.Months
EcM.15	Tripartite associations in an alder: effects of Frankia and Alpova diplophloeus on the growth, nitrogen fixation and mineral acquisition of Alnus tenuifolia	PLANT AND SOIL	10.1023/A:1024938712822	EcM	0.04	NA	0.01	NA	0.05	NA	1.2	NA	NA	NA	10	Alnus.tenuifola	Alpova.diplophloeus	None	EcM	Single.EcM	0	NA	Five.Months
EcM.15	Tripartite associations in an alder: effects of Frankia and Alpova diplophloeus on the growth, nitrogen fixation and mineral acquisition of Alnus tenuifolia	PLANT AND SOIL	10.1023/A:1024938712822	EcM	0.03	NA	0.05	NA	0.08	NA	1.1	NA	NA	NA	10	Alnus.tenuifola	Alpova.diplophloeus	None	EcM	Single.EcM	0	NA	Five.Months
EcM.15	Tripartite associations in an alder: effects of Frankia and Alpova diplophloeus on the growth, nitrogen fixation and mineral acquisition of Alnus tenuifolia	PLANT AND SOIL	10.1023/A:1024938712822	EcM	0.02	NA	0.03	NA	0.05	NA	1.3	NA	NA	NA	10	Alnus.tenuifola	None	Frankia	Bacteria	Single.Bacteria	0	NA	Five.Months
EcM.15	Tripartite associations in an alder: effects of Frankia and Alpova diplophloeus on the growth, nitrogen fixation and mineral acquisition of Alnus tenuifolia	PLANT AND SOIL	10.1023/A:1024938712822	EcM	1.1	NA	1.36	NA	2.46	NA	11.9	NA	NA	NA	10	Alnus.tenuifola	None	Frankia	Bacteria	Single.Bacteria	0	NA	Five.Months
EcM.15	Tripartite associations in an alder: effects of Frankia and Alpova diplophloeus on the growth, nitrogen fixation and mineral acquisition of Alnus tenuifolia	PLANT AND SOIL	10.1023/A:1024938712822	EcM	0.59	NA	0.52	NA	1.11	NA	6.8	NA	NA	NA	10	Alnus.tenuifola	None	Frankia	Bacteria	Single.Bacteria	0	NA	Five.Months
EcM.15	Tripartite associations in an alder: effects of Frankia and Alpova diplophloeus on the growth, nitrogen fixation and mineral acquisition of Alnus tenuifolia	PLANT AND SOIL	10.1023/A:1024938712822	EcM	0.01	NA	0.02	NA	0.03	NA	1.2	NA	NA	NA	10	Alnus.tenuifola	Alpova.diplophloeus	Frankia	EcM.Bacteria	EcM.Bacteria	25	NA	Five.Months
EcM.15	Tripartite associations in an alder: effects of Frankia and Alpova diplophloeus on the growth, nitrogen fixation and mineral acquisition of Alnus tenuifolia	PLANT AND SOIL	10.1023/A:1024938712822	EcM	1.48	NA	1.82	NA	3.3	NA	14.8	NA	NA	NA	10	Alnus.tenuifola	Alpova.diplophloeus	Frankia	EcM.Bacteria	EcM.Bacteria	57	NA	Five.Months
EcM.15	Tripartite associations in an alder: effects of Frankia and Alpova diplophloeus on the growth, nitrogen fixation and mineral acquisition of Alnus tenuifolia	PLANT AND SOIL	10.1023/A:1024938712822	EcM	0.99	NA	1.21	NA	2.2	NA	10.3	NA	NA	NA	10	Alnus.tenuifola	Alpova.diplophloeus	Frankia	EcM.Bacteria	EcM.Bacteria	87	NA	Five.Months
EcM.16	STUDIES IN TETRAPARTITE SYMBIOSES .1. ROLE OF ECTOMYCORRHIZAL AND ENDOMYCORRHIZAL FUNGI AND FRANKIA ON THE GROWTH-PERFORMANCE OF ALNUS-INCANA	PLANT AND SOIL	10.1007/BF02232800	EcM	NA	NA	NA	NA	1.72	NA	10	NA	15	NA	8	Alnus.incana	None	None	Control	None	0	NA	Two.Months
EcM.16	STUDIES IN TETRAPARTITE SYMBIOSES .1. ROLE OF ECTOMYCORRHIZAL AND ENDOMYCORRHIZAL FUNGI AND FRANKIA ON THE GROWTH-PERFORMANCE OF ALNUS-INCANA	PLANT AND SOIL	10.1007/BF02232800	EcM	NA	NA	NA	NA	2.23	NA	12	NA	16	NA	8	Alnus.incana	Paxillus.involutus	None	EcM	Single.EcM	55.3	NA	Two.Months
EcM.16	STUDIES IN TETRAPARTITE SYMBIOSES .1. ROLE OF ECTOMYCORRHIZAL AND ENDOMYCORRHIZAL FUNGI AND FRANKIA ON THE GROWTH-PERFORMANCE OF ALNUS-INCANA	PLANT AND SOIL	10.1007/BF02232800	EcM	NA	NA	NA	NA	2.41	NA	13	NA	20	NA	8	Alnus.incana	None	Frankia	Bacteria	Single.Bacteria	0	NA	Two.Months
EcM.16	STUDIES IN TETRAPARTITE SYMBIOSES .1. ROLE OF ECTOMYCORRHIZAL AND ENDOMYCORRHIZAL FUNGI AND FRANKIA ON THE GROWTH-PERFORMANCE OF ALNUS-INCANA	PLANT AND SOIL	10.1007/BF02232800	EcM	NA	NA	NA	NA	4.01	NA	18	NA	30	NA	8	Alnus.incana	Paxillus.involutus	Frankia	EcM.Bacteria	EcM.Bacteria	58	NA	Two.Months
EcM.17	A mycorrhiza helper bacterium enhances ectomycorrhizal and endomycorrhizal symbiosis of Australian Acacia species	MYCORRHIZA	10.1007/s00572-002-0204-7	EcM	1.507	NA	1.097	NA	2.604	NA	NA	NA	NA	NA	10	Acacia.auriculifornis	None	None	Control	None	0	NA	Four.Months
EcM.17	A mycorrhiza helper bacterium enhances ectomycorrhizal and endomycorrhizal symbiosis of Australian Acacia species	MYCORRHIZA	10.1007/s00572-002-0204-7	EcM	1.643	NA	0.838	NA	2.481	NA	NA	NA	NA	NA	10	Acacia.auriculifornis	None	Pseduomonas.monteilii.HR13	Bacteria	Single.Bacteria	0	NA	Four.Months
EcM.17	A mycorrhiza helper bacterium enhances ectomycorrhizal and endomycorrhizal symbiosis of Australian Acacia species	MYCORRHIZA	10.1007/s00572-002-0204-7	EcM	2.603	NA	1.83	NA	4.433	NA	NA	NA	NA	NA	10	Acacia.auriculifornis	Pisolithus.alba	None	EcM	Single.EcM	45.2	NA	Four.Months
EcM.17	A mycorrhiza helper bacterium enhances ectomycorrhizal and endomycorrhizal symbiosis of Australian Acacia species	MYCORRHIZA	10.1007/s00572-002-0204-7	EcM	2.356	NA	1.836	NA	4.192	NA	NA	NA	NA	NA	10	Acacia.auriculifornis	Pisolithus.alba	Pseduomonas.monteilii.HR13	EcM.Bacteria	EcM.Bacteria	70.3	NA	Four.Months
EcM.17	A mycorrhiza helper bacterium enhances ectomycorrhizal and endomycorrhizal symbiosis of Australian Acacia species	MYCORRHIZA	10.1007/s00572-002-0204-7	EcM	1.128	NA	0.298	NA	1.426	NA	NA	NA	NA	NA	10	Acacia.eriopoda		None	Control	None	0	NA	Four.Months
EcM.17	A mycorrhiza helper bacterium enhances ectomycorrhizal and endomycorrhizal symbiosis of Australian Acacia species	MYCORRHIZA	10.1007/s00572-002-0204-7	EcM	1.082	NA	0.323	NA	1.405	NA	NA	NA	NA	NA	10	Acacia.eriopoda	None	Pseduomonas.monteilii.HR13	Bacteria	Single.Bacteria	0	NA	Four.Months
EcM.17	A mycorrhiza helper bacterium enhances ectomycorrhizal and endomycorrhizal symbiosis of Australian Acacia species	MYCORRHIZA	10.1007/s00572-002-0204-7	EcM	1.074	NA	0.424	NA	1.498	NA	NA	NA	NA	NA	10	Acacia.eriopoda	Pisolithus.alba	None	EcM	Single.EcM	20.6	NA	Four.Months
EcM.17	A mycorrhiza helper bacterium enhances ectomycorrhizal and endomycorrhizal symbiosis of Australian Acacia species	MYCORRHIZA	10.1007/s00572-002-0204-7	EcM	1.34	NA	0.492	NA	1.832	NA	NA	NA	NA	NA	10	Acacia.eriopoda	Pisolithus.alba	Pseduomonas.monteilii.HR13	EcM.Bacteria	EcM.Bacteria	48.2	NA	Four.Months
EcM.17	A mycorrhiza helper bacterium enhances ectomycorrhizal and endomycorrhizal symbiosis of Australian Acacia species	MYCORRHIZA	10.1007/s00572-002-0204-7	EcM	1.31	NA	0.523	NA	1.833	NA	NA	NA	NA	NA	10	Acacia.holosericea		None	Control	None	0	NA	Four.Months
EcM.17	A mycorrhiza helper bacterium enhances ectomycorrhizal and endomycorrhizal symbiosis of Australian Acacia species	MYCORRHIZA	10.1007/s00572-002-0204-7	EcM	1.244	NA	0.488	NA	1.732	NA	NA	NA	NA	NA	10	Acacia.holosericea	None	Pseduomonas.monteilii.HR13	Bacteria	Single.Bacteria	0	NA	Four.Months
EcM.17	A mycorrhiza helper bacterium enhances ectomycorrhizal and endomycorrhizal symbiosis of Australian Acacia species	MYCORRHIZA	10.1007/s00572-002-0204-7	EcM	1.515	NA	0.762	NA	2.277	NA	NA	NA	NA	NA	10	Acacia.holosericea	Pisolithus.alba	None	EcM	Single.EcM	25.2	NA	Four.Months
EcM.17	A mycorrhiza helper bacterium enhances ectomycorrhizal and endomycorrhizal symbiosis of Australian Acacia species	MYCORRHIZA	10.1007/s00572-002-0204-7	EcM	2.337	NA	0.997	NA	3.334	NA	NA	NA	NA	NA	10	Acacia.holosericea	Pisolithus.alba	Pseduomonas.monteilii.HR13	EcM.Bacteria	EcM.Bacteria	54.2	NA	Four.Months
EcM.17	A mycorrhiza helper bacterium enhances ectomycorrhizal and endomycorrhizal symbiosis of Australian Acacia species	MYCORRHIZA	10.1007/s00572-002-0204-7	EcM	1.112	NA	0.598	NA	1.71	NA	NA	NA	NA	NA	10	Acacia.mangium		None	Control	None	0	NA	Four.Months
EcM.17	A mycorrhiza helper bacterium enhances ectomycorrhizal and endomycorrhizal symbiosis of Australian Acacia species	MYCORRHIZA	10.1007/s00572-002-0204-7	EcM	1.126	NA	0.506	NA	1.632	NA	NA	NA	NA	NA	10	Acacia.mangium	None	Pseduomonas.monteilii.HR13	Bacteria	Single.Bacteria	0	NA	Four.Months
EcM.17	A mycorrhiza helper bacterium enhances ectomycorrhizal and endomycorrhizal symbiosis of Australian Acacia species	MYCORRHIZA	10.1007/s00572-002-0204-7	EcM	1.194	NA	1.07	NA	2.264	NA	NA	NA	NA	NA	10	Acacia.mangium	Pisolithus.alba	None	EcM	Single.EcM	20.1	NA	Four.Months
EcM.17	A mycorrhiza helper bacterium enhances ectomycorrhizal and endomycorrhizal symbiosis of Australian Acacia species	MYCORRHIZA	10.1007/s00572-002-0204-7	EcM	1.735	NA	1.697	NA	3.432	NA	NA	NA	NA	NA	10	Acacia.mangium	Pisolithus.alba	Pseduomonas.monteilii.HR13	EcM.Bacteria	EcM.Bacteria	45.8	NA	Four.Months
EcM.17	A mycorrhiza helper bacterium enhances ectomycorrhizal and endomycorrhizal symbiosis of Australian Acacia species	MYCORRHIZA	10.1007/s00572-002-0204-7	EcM	0.86	NA	0.66	NA	1.52	NA	NA	NA	NA	NA	10	Acacia.platycarpa		None	Control	None	0	NA	Four.Months
EcM.17	A mycorrhiza helper bacterium enhances ectomycorrhizal and endomycorrhizal symbiosis of Australian Acacia species	MYCORRHIZA	10.1007/s00572-002-0204-7	EcM	0.84	NA	0.58	NA	1.42	NA	NA	NA	NA	NA	10	Acacia.platycarpa	None	Pseduomonas.monteilii.HR13	Bacteria	Single.Bacteria	0	NA	Four.Months
EcM.17	A mycorrhiza helper bacterium enhances ectomycorrhizal and endomycorrhizal symbiosis of Australian Acacia species	MYCORRHIZA	10.1007/s00572-002-0204-7	EcM	1.51	NA	0.732	NA	2.242	NA	NA	NA	NA	NA	10	Acacia.platycarpa	Pisolithus.alba	None	EcM	Single.EcM	31.6	NA	Four.Months
EcM.17	A mycorrhiza helper bacterium enhances ectomycorrhizal and endomycorrhizal symbiosis of Australian Acacia species	MYCORRHIZA	10.1007/s00572-002-0204-7	EcM	1.933	NA	1.087	NA	3.02	NA	NA	NA	NA	NA	10	Acacia.platycarpa	Pisolithus.alba	Pseduomonas.monteilii.HR13	EcM.Bacteria	EcM.Bacteria	46.5	NA	Four.Months
EcM.17	A mycorrhiza helper bacterium enhances ectomycorrhizal and endomycorrhizal symbiosis of Australian Acacia species	MYCORRHIZA	10.1007/s00572-002-0204-7	EcM	0.65	NA	0.39	NA	1.04	NA	NA	NA	NA	NA	10	Acacia.holosericea	None	None	Control	None	0	NA	Four.Months
EcM.17	A mycorrhiza helper bacterium enhances ectomycorrhizal and endomycorrhizal symbiosis of Australian Acacia species	MYCORRHIZA	10.1007/s00572-002-0204-7	EcM	0.62	NA	0.33	NA	0.95	NA	NA	NA	NA	NA	10	Acacia.holosericea	None	Pseduomonas.monteilii.HR13	Bacteria	Single.Bacteria	0	NA	Four.Months
EcM.17	A mycorrhiza helper bacterium enhances ectomycorrhizal and endomycorrhizal symbiosis of Australian Acacia species	MYCORRHIZA	10.1007/s00572-002-0204-7	EcM	1.501	NA	0.436	NA	1.937	NA	NA	NA	NA	NA	10	Acacia.holosericea	Pisolithus.sp.SL2	None	EcM	Single.EcM	48.3	NA	Four.Months
EcM.17	A mycorrhiza helper bacterium enhances ectomycorrhizal and endomycorrhizal symbiosis of Australian Acacia species	MYCORRHIZA	10.1007/s00572-002-0204-7	EcM	1.599	NA	0.546	NA	2.145	NA	NA	NA	NA	NA	10	Acacia.holosericea	Pisolithus.sp.SL2	Pseduomonas.monteilii.HR13	EcM.Bacteria	EcM.Bacteria	67.3	NA	Four.Months
EcM.17	A mycorrhiza helper bacterium enhances ectomycorrhizal and endomycorrhizal symbiosis of Australian Acacia species	MYCORRHIZA	10.1007/s00572-002-0204-7	EcM	1.462	NA	0.522	NA	1.984	NA	NA	NA	NA	NA	10	Acacia.holosericea	Pisolithus.alba.COI007	None	EcM	Single.EcM	43.8	NA	Four.Months
EcM.17	A mycorrhiza helper bacterium enhances ectomycorrhizal and endomycorrhizal symbiosis of Australian Acacia species	MYCORRHIZA	10.1007/s00572-002-0204-7	EcM	1.514	NA	0.746	NA	2.26	NA	NA	NA	NA	NA	10	Acacia.holosericea	Pisolithus.alba.COI007	Pseduomonas.monteilii.HR13	EcM.Bacteria	EcM.Bacteria	60.6	NA	Four.Months
EcM.17	A mycorrhiza helper bacterium enhances ectomycorrhizal and endomycorrhizal symbiosis of Australian Acacia species	MYCORRHIZA	10.1007/s00572-002-0204-7	EcM	1.31	NA	0.47	NA	1.78	NA	NA	NA	NA	NA	10	Acacia.holosericea	Pisolithus.alba.COI024	None	EcM	Single.EcM	10.8	NA	Four.Months
EcM.17	A mycorrhiza helper bacterium enhances ectomycorrhizal and endomycorrhizal symbiosis of Australian Acacia species	MYCORRHIZA	10.1007/s00572-002-0204-7	EcM	1.348	NA	0.578	NA	1.926	NA	NA	NA	NA	NA	10	Acacia.holosericea	Pisolithus.alba.COI024	Pseduomonas.monteilii.HR13	EcM.Bacteria	EcM.Bacteria	26.8	NA	Four.Months
EcM.17	A mycorrhiza helper bacterium enhances ectomycorrhizal and endomycorrhizal symbiosis of Australian Acacia species	MYCORRHIZA	10.1007/s00572-002-0204-7	EcM	1.444	NA	0.446	NA	1.89	NA	NA	NA	NA	NA	10	Acacia.holosericea	Pisolithus.alba.COI032	None	EcM	Single.EcM	15	NA	Four.Months
EcM.17	A mycorrhiza helper bacterium enhances ectomycorrhizal and endomycorrhizal symbiosis of Australian Acacia species	MYCORRHIZA	10.1007/s00572-002-0204-7	EcM	1.594	NA	0.578	NA	2.172	NA	NA	NA	NA	NA	10	Acacia.holosericea	Pisolithus.alba.COI032	Pseduomonas.monteilii.HR13	EcM.Bacteria	EcM.Bacteria	41.7	NA	Four.Months
EcM.17	A mycorrhiza helper bacterium enhances ectomycorrhizal and endomycorrhizal symbiosis of Australian Acacia species	MYCORRHIZA	10.1007/s00572-002-0204-7	EcM	1.515	NA	0.762	NA	2.277	NA	NA	NA	NA	NA	10	Acacia.holosericea	Pisolithus.alba.IR100	None	EcM	Single.EcM	25.2	NA	Four.Months
EcM.17	A mycorrhiza helper bacterium enhances ectomycorrhizal and endomycorrhizal symbiosis of Australian Acacia species	MYCORRHIZA	10.1007/s00572-002-0204-7	EcM	2.337	NA	0.997	NA	3.334	NA	NA	NA	NA	NA	10	Acacia.holosericea	Pisolithus.alba.IR100	Pseduomonas.monteilii.HR13	EcM.Bacteria	EcM.Bacteria	54.2	NA	Four.Months
EcM.17	A mycorrhiza helper bacterium enhances ectomycorrhizal and endomycorrhizal symbiosis of Australian Acacia species	MYCORRHIZA	10.1007/s00572-002-0204-7	EcM	1.541	NA	0.454	NA	1.995	NA	NA	NA	NA	NA	10	Acacia.holosericea	Pisolithus.tinctorius.GEMAS	None	EcM	Single.EcM	43.1	NA	Four.Months
EcM.17	A mycorrhiza helper bacterium enhances ectomycorrhizal and endomycorrhizal symbiosis of Australian Acacia species	MYCORRHIZA	10.1007/s00572-002-0204-7	EcM	2.279	NA	0.509	NA	2.788	NA	NA	NA	NA	NA	10	Acacia.holosericea	Pisolithus.tinctorius.GEMAS	Pseduomonas.monteilii.HR13	EcM.Bacteria	EcM.Bacteria	69.1	NA	Four.Months
EcM.17	A mycorrhiza helper bacterium enhances ectomycorrhizal and endomycorrhizal symbiosis of Australian Acacia species	MYCORRHIZA	10.1007/s00572-002-0204-7	EcM	1.382	NA	0.494	NA	1.876	NA	NA	NA	NA	NA	10	Acacia.holosericea	Scleroderma.verrucosm.IR500	None	EcM	Single.EcM	53.4	NA	Four.Months
EcM.17	A mycorrhiza helper bacterium enhances ectomycorrhizal and endomycorrhizal symbiosis of Australian Acacia species	MYCORRHIZA	10.1007/s00572-002-0204-7	EcM	1.552	NA	0.52	NA	2.072	NA	NA	NA	NA	NA	10	Acacia.holosericea	Scleroderma.verrucosm.IR500	Pseduomonas.monteilii.HR13	EcM.Bacteria	EcM.Bacteria	74.6	NA	Four.Months
EcM.17	A mycorrhiza helper bacterium enhances ectomycorrhizal and endomycorrhizal symbiosis of Australian Acacia species	MYCORRHIZA	10.1007/s00572-002-0204-7	EcM	1.634	NA	0.454	NA	2.088	NA	NA	NA	NA	NA	10	Acacia.holosericea	Scleroderma.dictyosporum.IR109	None	EcM	Single.EcM	13.8	NA	Four.Months
EcM.17	A mycorrhiza helper bacterium enhances ectomycorrhizal and endomycorrhizal symbiosis of Australian Acacia species	MYCORRHIZA	10.1007/s00572-002-0204-7	EcM	1.826	NA	0.573	NA	2.399	NA	NA	NA	NA	NA	10	Acacia.holosericea	Scleroderma.dictyosporum.IR109	Pseduomonas.monteilii.HR13	EcM.Bacteria	EcM.Bacteria	22.2	NA	Four.Months
EcM.18	The combined effects of Pseudomonas fluorescens CECT 844 and the black truffle co-inoculation on Pinus nigra seedlings	IFOREST-BIOGEOSCIENCES AND FORESTRY	10.3832/ifor1334-007	EcM	0.13	0.01	0.13	0.01	0.26	0.02	6.64	0.32	NA	NA	18	Pinus.nigra	None	None	Control	None	0	0	Five.Months
EcM.18	The combined effects of Pseudomonas fluorescens CECT 844 and the black truffle co-inoculation on Pinus nigra seedlings	IFOREST-BIOGEOSCIENCES AND FORESTRY	10.3832/ifor1334-007	EcM	0.14	0.01	0.14	0.01	0.28	0.02	6.83	0.14	NA	NA	18	Pinus.nigra	None	Pseudomonas.fluorescens.CECT844	Bacteria	Single.Bacteria	0	0	Five.Months
EcM.18	The combined effects of Pseudomonas fluorescens CECT 844 and the black truffle co-inoculation on Pinus nigra seedlings	IFOREST-BIOGEOSCIENCES AND FORESTRY	10.3832/ifor1334-007	EcM	0.16	0.02	0.14	0.01	0.3	0.02	7.08	0.28	NA	NA	18	Pinus.nigra	Tuber.melanosporum	None	EcM	Single.EcM	24	3	Five.Months
EcM.18	The combined effects of Pseudomonas fluorescens CECT 844 and the black truffle co-inoculation on Pinus nigra seedlings	IFOREST-BIOGEOSCIENCES AND FORESTRY	10.3832/ifor1334-007	EcM	0.16	0.01	0.12	0.01	0.28	0.02	6.5	0.43	NA	NA	18	Pinus.nigra	Tuber.melanosporum	Pseudomonas.fluorescens.CECT844	EcM.Bacteria	EcM.Bacteria	27	3	Five.Months
EcM.19	BIOMASS INCREASE AND ASSOCIATIVE NITROGEN-FIXATION OF MYCORRHIZAL PINUS-CONTORTA SEEDLINGS INOCULATED WITH A PLANT-GROWTH PROMOTING BACILLUS STRAIN	CANADIAN JOURNAL OF BOTANY-REVUE CANADIENNE DE BOTANIQUE	10.1139/b91-069	EcM	0.156	0.009	0.106	0.007	0.262	0.016	29	2	NA	NA	9	Pinus.contorta.Dougl	None	None	Control	None	NA	NA	Four.Months
EcM.19	BIOMASS INCREASE AND ASSOCIATIVE NITROGEN-FIXATION OF MYCORRHIZAL PINUS-CONTORTA SEEDLINGS INOCULATED WITH A PLANT-GROWTH PROMOTING BACILLUS STRAIN	CANADIAN JOURNAL OF BOTANY-REVUE CANADIENNE DE BOTANIQUE	10.1139/b91-069	EcM	0.16	0.006	0.11	0.007	0.27	0.013	31	2	NA	NA	9	Pinus.contorta.Dougl	None	Bacillus	Bacteria	Single.Bacteria	NA	NA	Four.Months
EcM.19	BIOMASS INCREASE AND ASSOCIATIVE NITROGEN-FIXATION OF MYCORRHIZAL PINUS-CONTORTA SEEDLINGS INOCULATED WITH A PLANT-GROWTH PROMOTING BACILLUS STRAIN	CANADIAN JOURNAL OF BOTANY-REVUE CANADIENNE DE BOTANIQUE	10.1139/b91-069	EcM	0.138	0.007	0.102	0.008	0.24	0.015	30	1	NA	NA	9	Pinus.contorta.Dougl	Wilcoxina	None	EcM	Single.EcM	NA	NA	Four.Months
EcM.19	BIOMASS INCREASE AND ASSOCIATIVE NITROGEN-FIXATION OF MYCORRHIZAL PINUS-CONTORTA SEEDLINGS INOCULATED WITH A PLANT-GROWTH PROMOTING BACILLUS STRAIN	CANADIAN JOURNAL OF BOTANY-REVUE CANADIENNE DE BOTANIQUE	10.1139/b91-069	EcM	0.154	0.006	0.113	0.009	0.267	0.015	30	2	NA	NA	9	Pinus.contorta.Dougl	Wilcoxina	Bacillus	EcM.Bacteria	EcM.Bacteria	NA	NA	Four.Months
EcM.20	Ectomycorrhiza formation and willow growth promotion as affected by associated bacteria: role of microbial metabolites and use of C sources	BIOLOGY AND FERTILITY OF SOILS	10.1007/s00374-009-0419-2	EcM	0.36	0.05	1.4	0.1	1.76	0.15	NA	NA	NA	NA	6	Salix.viminalis	None	None	Control	None	0	0	Six.Months
EcM.20	Ectomycorrhiza formation and willow growth promotion as affected by associated bacteria: role of microbial metabolites and use of C sources	BIOLOGY AND FERTILITY OF SOILS	10.1007/s00374-009-0419-2	EcM	0.55	0.1	3.1	0.1	3.65	0.2	NA	NA	NA	NA	6	Salix.viminalis	Paxillus.involutus.GUL	None	EcM	Single.EcM	30	2	Six.Months
EcM.20	Ectomycorrhiza formation and willow growth promotion as affected by associated bacteria: role of microbial metabolites and use of C sources	BIOLOGY AND FERTILITY OF SOILS	10.1007/s00374-009-0419-2	EcM	0.7	0.1	4.3	0.1	5	0.2	NA	NA	NA	NA	6	Salix.viminalis	Paxillus.involutus.GUL	Sphingomonas.paucimobilis.1L	EcM.Bacteria	EcM.Bacteria	42	2	Six.Months
EcM.20	Ectomycorrhiza formation and willow growth promotion as affected by associated bacteria: role of microbial metabolites and use of C sources	BIOLOGY AND FERTILITY OF SOILS	10.1007/s00374-009-0419-2	EcM	0.45	0.1	3.3	0.1	3.75	0.2	NA	NA	NA	NA	6	Salix.viminalis	Paxillus.involutus.GUL	Sphingomonas.paucimobilis.16B	EcM.Bacteria	EcM.Bacteria	28	2	Six.Months
EcM.20	Ectomycorrhiza formation and willow growth promotion as affected by associated bacteria: role of microbial metabolites and use of C sources	BIOLOGY AND FERTILITY OF SOILS	10.1007/s00374-009-0419-2	EcM	0.4	0.05	3.2	0.1	3.6	0.15	NA	NA	NA	NA	6	Salix.viminalis	Paxillus.involutus.GUL	Sphingomonas.sp.23L	EcM.Bacteria	EcM.Bacteria	25	2	Six.Months
EcM.20	Ectomycorrhiza formation and willow growth promotion as affected by associated bacteria: role of microbial metabolites and use of C sources	BIOLOGY AND FERTILITY OF SOILS	10.1007/s00374-009-0419-2	EcM	0.375	0.05	2	0.1	2.375	0.15	NA	NA	NA	NA	6	Salix.viminalis	Paxillus.involutus.FRA	None	EcM	Single.EcM	18	2	Six.Months
EcM.20	Ectomycorrhiza formation and willow growth promotion as affected by associated bacteria: role of microbial metabolites and use of C sources	BIOLOGY AND FERTILITY OF SOILS	10.1007/s00374-009-0419-2	EcM	0.42	0.05	3.4	0.1	3.82	0.15	NA	NA	NA	NA	6	Salix.viminalis	Paxillus.involutus.FRA	Sphingomonas.paucimobilis.1L	EcM.Bacteria	EcM.Bacteria	20	2	Six.Months
EcM.20	Ectomycorrhiza formation and willow growth promotion as affected by associated bacteria: role of microbial metabolites and use of C sources	BIOLOGY AND FERTILITY OF SOILS	10.1007/s00374-009-0419-2	EcM	0.46	0.05	2.7	0.1	3.16	0.15	NA	NA	NA	NA	6	Salix.viminalis	Paxillus.involutus.FRA	Sphingomonas.paucimobilis.16B	EcM.Bacteria	EcM.Bacteria	29	2	Six.Months
EcM.20	Ectomycorrhiza formation and willow growth promotion as affected by associated bacteria: role of microbial metabolites and use of C sources	BIOLOGY AND FERTILITY OF SOILS	10.1007/s00374-009-0419-2	EcM	0.48	0.05	3.7	0.1	4.18	0.15	NA	NA	NA	NA	6	Salix.viminalis	Paxillus.involutus.FRA	Sphingomonas.sp.23L	EcM.Bacteria	EcM.Bacteria	30	2	Six.Months
EcM.21	Combining ectomycorrhizal fungi and plant growth-promoting rhizobacteria to enhance salt tolerance of Metasequoia glyptostroboides	JOURNAL OF FORESTRY RESEARCH	10.1007/s11676-022-01578-y	EcM	21	2	12	2	33	4	5	0.5	29	1	20	Metasequoia.glyptostroboides	None	None	Control	None	NA	NA	Two.Months
EcM.21	Combining ectomycorrhizal fungi and plant growth-promoting rhizobacteria to enhance salt tolerance of Metasequoia glyptostroboides	JOURNAL OF FORESTRY RESEARCH	10.1007/s11676-022-01578-y	EcM	33	5	14	4	47	9	6	0.5	24	1	20	Metasequoia.glyptostroboides	Schizophyllum.commune.Be	None	EcM	Single.EcM	NA	NA	Two.Months
EcM.21	Combining ectomycorrhizal fungi and plant growth-promoting rhizobacteria to enhance salt tolerance of Metasequoia glyptostroboides	JOURNAL OF FORESTRY RESEARCH	10.1007/s11676-022-01578-y	EcM	34	8	17	2	51	10	9	1	40	1	20	Metasequoia.glyptostroboides	None	Bacillus.paramycoides.JYZ-SD5	Bacteria	Single.Bacteria	NA	NA	Two.Months
EcM.21	Combining ectomycorrhizal fungi and plant growth-promoting rhizobacteria to enhance salt tolerance of Metasequoia glyptostroboides	JOURNAL OF FORESTRY RESEARCH	10.1007/s11676-022-01578-y	EcM	45	4	23	3	68	7	10	1	52	1	20	Metasequoia.glyptostroboides	Schizophyllum.commune.Be	Bacillus.paramycoides.JYZ-SD5	EcM.Bacteria	EcM.Bacteria	NA	NA	Two.Months
EcM.22	Micro-food web interactions involving bacteria, nematodes, and mycorrhiza enhance tree P nutrition in a high P-sorbing soil amended with phytate	SOIL BIOLOGY & BIOCHEMISTRY	10.1016/j.soilbio.2020.107728	EcM	0.39	0.1	0.42	0.1	0.81	0.2	NA	NA	NA	NA	6	Pinus.pinaster	None	None	Control	None	NA	NA	Three.Months
EcM.22	Micro-food web interactions involving bacteria, nematodes, and mycorrhiza enhance tree P nutrition in a high P-sorbing soil amended with phytate	SOIL BIOLOGY & BIOCHEMISTRY	10.1016/j.soilbio.2020.107728	EcM	0.38	0.1	0.37	0.1	0.75	0.2	NA	NA	NA	NA	6	Pinus.pinaster	Hebeloma.cylindrosporum	None	EcM	Single.EcM	NA	NA	Three.Months
EcM.22	Micro-food web interactions involving bacteria, nematodes, and mycorrhiza enhance tree P nutrition in a high P-sorbing soil amended with phytate	SOIL BIOLOGY & BIOCHEMISTRY	10.1016/j.soilbio.2020.107728	EcM	0.4	0.1	0.38	0.1	0.78	0.2	NA	NA	NA	NA	6	Pinus.pinaster	None	Bacillus.subtilis	Bacteria	Single.Bacteria	NA	NA	Three.Months
EcM.22	Micro-food web interactions involving bacteria, nematodes, and mycorrhiza enhance tree P nutrition in a high P-sorbing soil amended with phytate	SOIL BIOLOGY & BIOCHEMISTRY	10.1016/j.soilbio.2020.107728	EcM	0.36	0.1	0.38	0.1	0.74	0.2	NA	NA	NA	NA	6	Pinus.pinaster	Hebeloma.cylindrosporum	Bacillus.subtilis	EcM.Bacteria	EcM.Bacteria	NA	NA	Three.Months
AM.1	Interplay between rhizobial nodulation and arbuscular mycorrhizal fungal colonization in Lotus japonicus roots	JOURNAL OF APPLIED MICROBIOLOGY	10.1093/jambio/lxac010	AM	0.029	0.0032	0.007	0.0011	0.036	0.0043	NA	NA	NA	NA	8	Lotus.japonicus.L.ecotype.Gifu.B-129	Claroideoglomus.lamellosum.AMF1	None	AM	Single.AM	17.6	4.9	One.Month
AM.1	Interplay between rhizobial nodulation and arbuscular mycorrhizal fungal colonization in Lotus japonicus roots	JOURNAL OF APPLIED MICROBIOLOGY	10.1093/jambio/lxac010	AM	0.027	0.0018	0.006	0.0004	0.033	0.0022	NA	NA	NA	NA	8	Lotus.japonicus.L.ecotype.Gifu.B-129	Claroideoglomus.lamellosum.AMF1		AM.Bacteria	AM.Bacteria	26	7.5	One.Month
AM.1	Interplay between rhizobial nodulation and arbuscular mycorrhizal fungal colonization in Lotus japonicus roots	JOURNAL OF APPLIED MICROBIOLOGY	10.1093/jambio/lxac010	AM	0.043	0.0098	0.008	0.0011	0.051	0.0109	NA	NA	NA	NA	8	Lotus.japonicus.L.ecotype.Gifu.B-129	Claroideoglomus.etunicatum.AMF6	None	AM	Single.AM	33	2.9	One.Month
AM.1	Interplay between rhizobial nodulation and arbuscular mycorrhizal fungal colonization in Lotus japonicus roots	JOURNAL OF APPLIED MICROBIOLOGY	10.1093/jambio/lxac010	AM	0.048	0.0097	0.007	0.0011	0.055	0.0108	NA	NA	NA	NA	8	Lotus.japonicus.L.ecotype.Gifu.B-129	Claroideoglomus.etunicatum.AMF6		AM.Bacteria	AM.Bacteria	20	2.9	One.Month
AM.1	Interplay between rhizobial nodulation and arbuscular mycorrhizal fungal colonization in Lotus japonicus roots	JOURNAL OF APPLIED MICROBIOLOGY	10.1093/jambio/lxac010	AM	0.035	0.0027	0.006	0.0005	0.041	0.0032	NA	NA	NA	NA	8	Lotus.japonicus.L.ecotype.Gifu.B-129	Claroideoglomus.etunicatum.AMF11	None	AM	Single.AM	8.6	2.6	One.Month
AM.1	Interplay between rhizobial nodulation and arbuscular mycorrhizal fungal colonization in Lotus japonicus roots	JOURNAL OF APPLIED MICROBIOLOGY	10.1093/jambio/lxac010	AM	0.041	0.0021	0.009	0.0003	0.05	0.0024	NA	NA	NA	NA	8	Lotus.japonicus.L.ecotype.Gifu.B-129	Claroideoglomus.etunicatum.AMF11		AM.Bacteria	AM.Bacteria	27.2	6.2	One.Month
AM.1	Interplay between rhizobial nodulation and arbuscular mycorrhizal fungal colonization in Lotus japonicus roots	JOURNAL OF APPLIED MICROBIOLOGY	10.1093/jambio/lxac010	AM	0.021	0.0018	0.005	0.0005	0.026	0.0023	NA	NA	NA	NA	8	Lotus.japonicus.L.ecotype.Gifu.B-129	Funneliformis.mosseae.AMF21	None	AM	Single.AM	71.8	8.9	One.Month
AM.1	Interplay between rhizobial nodulation and arbuscular mycorrhizal fungal colonization in Lotus japonicus roots	JOURNAL OF APPLIED MICROBIOLOGY	10.1093/jambio/lxac010	AM	0.019	0.0017	0.004	0.0001	0.023	0.0018	NA	NA	NA	NA	8	Lotus.japonicus.L.ecotype.Gifu.B-129	Funneliformis.mosseae.AMF21		AM.Bacteria	AM.Bacteria	38.3	15.7	One.Month
AM.2	Promoting growth and production of sunchoke (Helianthus tuberosus) by co-inoculation with phosphate solubilizing bacteria and arbuscular mycorrhizal fungi under drought	FRONTIERS IN PLANT SCIENCE	10.3389/fpls.2022.1022319	AM	4.8	NA	0.6843	NA	5.4843	NA	NA	NA	2363	NA	4	Helianthus.tuberosus	None	None	Control	None	9	NA	Two.Months
AM.2	Promoting growth and production of sunchoke (Helianthus tuberosus) by co-inoculation with phosphate solubilizing bacteria and arbuscular mycorrhizal fungi under drought	FRONTIERS IN PLANT SCIENCE	10.3389/fpls.2022.1022319	AM	18.3	NA	0.372	NA	18.672	NA	NA	NA	14510	NA	4	Helianthus.tuberosus	Glomus.aggregatum.BM-3.g3	None	AM	Single.AM	75	NA	Two.Months
AM.2	Promoting growth and production of sunchoke (Helianthus tuberosus) by co-inoculation with phosphate solubilizing bacteria and arbuscular mycorrhizal fungi under drought	FRONTIERS IN PLANT SCIENCE	10.3389/fpls.2022.1022319	AM	5.1	NA	0.4898	NA	5.5898	NA	NA	NA	3943	NA	4	Helianthus.tuberosus	None	Burkholderia.vietnamensis	Bacteria	Single.Bacteria	10	NA	Two.Months
AM.2	Promoting growth and production of sunchoke (Helianthus tuberosus) by co-inoculation with phosphate solubilizing bacteria and arbuscular mycorrhizal fungi under drought	FRONTIERS IN PLANT SCIENCE	10.3389/fpls.2022.1022319	AM	15.9	NA	0.379	NA	16.279	NA	NA	NA	11079	NA	4	Helianthus.tuberosus	Glomus.aggregatum.BM-3.g3	Burkholderia.vietnamensis	AM.Bacteria	AM.Bacteria	62	NA	Two.Months
AM.3	Management of chromium(VI)-contaminated soils through synergistic application of vermicompost, chromate reducing rhizobacteria and Arbuscular mycorrhizal fungi (AMF) reduced plant toxicity and improved yield attributes in Ocimum basilicum L.	ARCHIVES OF MICROBIOLOGY	10.1007/s00203-022-03230-z	AM	16.5	1	1.3	0.1	17.8	1.1	50	3	12	1	3	Ocimum.basilicum	None	None	Control	None	NA	NA	Three.Months
AM.3	Management of chromium(VI)-contaminated soils through synergistic application of vermicompost, chromate reducing rhizobacteria and Arbuscular mycorrhizal fungi (AMF) reduced plant toxicity and improved yield attributes in Ocimum basilicum L.	ARCHIVES OF MICROBIOLOGY	10.1007/s00203-022-03230-z	AM	20	1	1.7	0.1	21.7	1.1	65	3	16	1	3	Ocimum.basilicum	Glomus.fasciculatum	None	AM	Single.AM	NA	NA	Three.Months
AM.3	Management of chromium(VI)-contaminated soils through synergistic application of vermicompost, chromate reducing rhizobacteria and Arbuscular mycorrhizal fungi (AMF) reduced plant toxicity and improved yield attributes in Ocimum basilicum L.	ARCHIVES OF MICROBIOLOGY	10.1007/s00203-022-03230-z	AM	17	1	1.5	0.1	18.5	1.1	57	3	12.5	1	3	Ocimum.basilicum	None	Bacillus.cereus.SUCR44	Bacteria	Single.Bacteria	NA	NA	Three.Months
AM.3	Management of chromium(VI)-contaminated soils through synergistic application of vermicompost, chromate reducing rhizobacteria and Arbuscular mycorrhizal fungi (AMF) reduced plant toxicity and improved yield attributes in Ocimum basilicum L.	ARCHIVES OF MICROBIOLOGY	10.1007/s00203-022-03230-z	AM	17.5	1	1.55	0.1	19.05	1.1	57.5	3	13	1	3	Ocimum.basilicum	None	Microbacterium.sp.SUCR140	Bacteria	Single.Bacteria	NA	NA	Three.Months
AM.3	Management of chromium(VI)-contaminated soils through synergistic application of vermicompost, chromate reducing rhizobacteria and Arbuscular mycorrhizal fungi (AMF) reduced plant toxicity and improved yield attributes in Ocimum basilicum L.	ARCHIVES OF MICROBIOLOGY	10.1007/s00203-022-03230-z	AM	18	1	1.75	0.1	19.75	1.1	56	3	13.5	1	3	Ocimum.basilicum	None	Bacillus.thuringiensis.SUCR186	Bacteria	Single.Bacteria	NA	NA	Three.Months
AM.3	Management of chromium(VI)-contaminated soils through synergistic application of vermicompost, chromate reducing rhizobacteria and Arbuscular mycorrhizal fungi (AMF) reduced plant toxicity and improved yield attributes in Ocimum basilicum L.	ARCHIVES OF MICROBIOLOGY	10.1007/s00203-022-03230-z	AM	16	1	1.5	0.1	17.5	1.1	56	3	11	1	3	Ocimum.basilicum	None	Bacillus.subtilis.SUCR188	Bacteria	Single.Bacteria	NA	NA	Three.Months
AM.3	Management of chromium(VI)-contaminated soils through synergistic application of vermicompost, chromate reducing rhizobacteria and Arbuscular mycorrhizal fungi (AMF) reduced plant toxicity and improved yield attributes in Ocimum basilicum L.	ARCHIVES OF MICROBIOLOGY	10.1007/s00203-022-03230-z	AM	21	1	1.5	0.1	22.5	1.1	64	3	14	1	3	Ocimum.basilicum	Glomus.fasciculatum	Bacillus.cereus.SUCR44	AM.Bacteria	AM.Bacteria	NA	NA	Three.Months
AM.3	Management of chromium(VI)-contaminated soils through synergistic application of vermicompost, chromate reducing rhizobacteria and Arbuscular mycorrhizal fungi (AMF) reduced plant toxicity and improved yield attributes in Ocimum basilicum L.	ARCHIVES OF MICROBIOLOGY	10.1007/s00203-022-03230-z	AM	22.5	1	1.8	0.1	24.3	1.1	65	3	15	1	3	Ocimum.basilicum	Glomus.fasciculatum	Microbacterium.sp.SUCR140	AM.Bacteria	AM.Bacteria	NA	NA	Three.Months
AM.3	Management of chromium(VI)-contaminated soils through synergistic application of vermicompost, chromate reducing rhizobacteria and Arbuscular mycorrhizal fungi (AMF) reduced plant toxicity and improved yield attributes in Ocimum basilicum L.	ARCHIVES OF MICROBIOLOGY	10.1007/s00203-022-03230-z	AM	23	1	1.85	0.1	24.85	1.1	60	3	14.5	1	3	Ocimum.basilicum	Glomus.fasciculatum	Bacillus.thuringiensis.SUCR186	AM.Bacteria	AM.Bacteria	NA	NA	Three.Months
AM.3	Management of chromium(VI)-contaminated soils through synergistic application of vermicompost, chromate reducing rhizobacteria and Arbuscular mycorrhizal fungi (AMF) reduced plant toxicity and improved yield attributes in Ocimum basilicum L.	ARCHIVES OF MICROBIOLOGY	10.1007/s00203-022-03230-z	AM	20	1	1.6	0.1	21.6	1.1	61	3	14.5	1	3	Ocimum.basilicum	Glomus.fasciculatum	Bacillus.subtilis.SUCR188	AM.Bacteria	AM.Bacteria	NA	NA	Three.Months
AM.4	Dual Inoculation of Plant Growth-Promoting Bacillus endophyticus and Funneliformis mosseae Improves Plant Growth and Soil Properties in Ginger	ACS OMEGA	10.1021/acsomega.2c02353	AM	NA	NA	NA	NA	NA	NA	8.62	0.75	NA	NA	5	Zingiber.officinale	None	None	Control	None	NA	NA	Four.Months
AM.4	Dual Inoculation of Plant Growth-Promoting Bacillus endophyticus and Funneliformis mosseae Improves Plant Growth and Soil Properties in Ginger	ACS OMEGA	10.1021/acsomega.2c02353	AM	NA	NA	NA	NA	NA	NA	13.02	0.59	NA	NA	5	Zingiber.officinale	None	Bacillus.endophyticus.IGPEB33	Bacteria	Single.Bacteria	NA	NA	Four.Months
AM.4	Dual Inoculation of Plant Growth-Promoting Bacillus endophyticus and Funneliformis mosseae Improves Plant Growth and Soil Properties in Ginger	ACS OMEGA	10.1021/acsomega.2c02353	AM	NA	NA	NA	NA	NA	NA	9.38	71	NA	NA	5	Zingiber.officinale	Funneliformis.mosseae	None	AM	Single.AM	NA	NA	Four.Months
AM.4	Dual Inoculation of Plant Growth-Promoting Bacillus endophyticus and Funneliformis mosseae Improves Plant Growth and Soil Properties in Ginger	ACS OMEGA	10.1021/acsomega.2c02353	AM	NA	NA	NA	NA	NA	NA	15.64	1.22	NA	NA	5	Zingiber.officinale	Funneliformis.mosseae	Bacillus.endophyticus.IGPEB33	AM.Bacteria	AM.Bacteria	NA	NA	Four.Months
AM.5	Salt stress mitigation in Lathyrus cicera by combining different microbial inocula	PHYSIOLOGY AND MOLECULAR BIOLOGY OF PLANTS	10.1007/s12298-022-01205-4	AM	1.4	0.01	NA	NA	NA	NA	NA	NA	NA	NA	3	Lathyrus.cicera	None	None	Control	None	NA	NA	One.Month
AM.5	Salt stress mitigation in Lathyrus cicera by combining different microbial inocula	PHYSIOLOGY AND MOLECULAR BIOLOGY OF PLANTS	10.1007/s12298-022-01205-4	AM	3.3	0.01	NA	NA	NA	NA	NA	NA	NA	NA	3	Lathyrus.cicera	Glomus.sp	None	AM	Single.AM	NA	NA	One.Month
AM.5	Salt stress mitigation in Lathyrus cicera by combining different microbial inocula	PHYSIOLOGY AND MOLECULAR BIOLOGY OF PLANTS	10.1007/s12298-022-01205-4	AM	1.5	0.01	NA	NA	NA	NA	NA	NA	NA	NA	3	Lathyrus.cicera	None	Rhizobiium.laguerreae	Bacteria	Single.Bacteria	NA	NA	One.Month
AM.5	Salt stress mitigation in Lathyrus cicera by combining different microbial inocula	PHYSIOLOGY AND MOLECULAR BIOLOGY OF PLANTS	10.1007/s12298-022-01205-4	AM	3.5	0.01	NA	NA	NA	NA	NA	NA	NA	NA	3	Lathyrus.cicera	Glomus.sp	Rhizobiium.laguerreae	AM.Bacteria	AM.Bacteria	NA	NA	One.Month
AM.7	Influence on Soybean Aphid by the Tripartite Interaction between Soybean, a Rhizobium Bacterium, and an Arbuscular Mycorrhizal Fungus	MICROORGANISMS	10.3390/microorganisms10061196	AM	1.05	0.1	0.31	0.05	1.36	0.15	NA	NA	NA	NA	8	Gylcine.max	None	None	Control	None	0	0	One.Month
AM.7	Influence on Soybean Aphid by the Tripartite Interaction between Soybean, a Rhizobium Bacterium, and an Arbuscular Mycorrhizal Fungus	MICROORGANISMS	10.3390/microorganisms10061196	AM	1.49	0.16	0.41	0.04	1.9	0.2	NA	NA	NA	NA	8	Glycine.max	Rhizophagus.irregularis	None	AM	Single.AM	21.7	3.05	One.Month
AM.7	Influence on Soybean Aphid by the Tripartite Interaction between Soybean, a Rhizobium Bacterium, and an Arbuscular Mycorrhizal Fungus	MICROORGANISMS	10.3390/microorganisms10061196	AM	2.4	0.23	0.43	0.03	2.83	0.26	NA	NA	NA	NA	8	Glycine.max	None	Bradyrhizobium.japonicum	Bacteria	Single.Bacteria	0	0	One.Month
AM.7	Influence on Soybean Aphid by the Tripartite Interaction between Soybean, a Rhizobium Bacterium, and an Arbuscular Mycorrhizal Fungus	MICROORGANISMS	10.3390/microorganisms10061196	AM	4.64	0.4	0.6	0.06	5.24	0.46	NA	NA	NA	NA	8	Glycine.max	Rhizophagus.irregularis	Bradyrhizobium.japonicum	AM.Bacteria	AM.Bacteria	37.4	6.31	One.Month
AM.8	Salt Tolerance Strategies of Nitraria tangutorum Bobr. and Elaeagnus angustifolia Linn. Determine the Inoculation Effects of Microorganisms in Saline Soil Conditions	AGRONOMY-BASEL	10.3390/agronomy12040913	AM	7	1	1	0.01	8	1.01	NA	NA	NA	NA	3	Nitraria.tangutorum.Bobr	None	None	Control	None	0	0	Three.Months
AM.8	Salt Tolerance Strategies of Nitraria tangutorum Bobr. and Elaeagnus angustifolia Linn. Determine the Inoculation Effects of Microorganisms in Saline Soil Conditions	AGRONOMY-BASEL	10.3390/agronomy12040913	AM	6.1	1	0.9	0.01	7	1.01	NA	NA	NA	NA	3	Nitraria.tangutorum.Bobr	Glomus.mosseae	None	AM	Single.AM	6	0.01	Three.Months
AM.8	Salt Tolerance Strategies of Nitraria tangutorum Bobr. and Elaeagnus angustifolia Linn. Determine the Inoculation Effects of Microorganisms in Saline Soil Conditions	AGRONOMY-BASEL	10.3390/agronomy12040913	AM	9	1	1	0.01	10	1.01	NA	NA	NA	NA	3	Nitraria.tangutorum.Bobr	None	Bacillus.amyloliquefaciens.FZB42	Bacteria	Single.Bacteria	0	0	Three.Months
AM.8	Salt Tolerance Strategies of Nitraria tangutorum Bobr. and Elaeagnus angustifolia Linn. Determine the Inoculation Effects of Microorganisms in Saline Soil Conditions	AGRONOMY-BASEL	10.3390/agronomy12040913	AM	30	1	6	0.01	36	1.01	NA	NA	NA	NA	3	Nitraria.tangutorum.Bobr	Glomus.mosseae	Bacillus.amyloliquefaciens.FZB42	AM.Bacteria	AM.Bacteria	42	1	Three.Months
AM.8	Salt Tolerance Strategies of Nitraria tangutorum Bobr. and Elaeagnus angustifolia Linn. Determine the Inoculation Effects of Microorganisms in Saline Soil Conditions	AGRONOMY-BASEL	10.3390/agronomy12040913	AM	6.8	1	0.7	0.01	7.5	1.01	NA	NA	NA	NA	3	Elaegnus.angustifolia.Linn	None	None	Control	None	4	0.01	Three.Months
AM.8	Salt Tolerance Strategies of Nitraria tangutorum Bobr. and Elaeagnus angustifolia Linn. Determine the Inoculation Effects of Microorganisms in Saline Soil Conditions	AGRONOMY-BASEL	10.3390/agronomy12040913	AM	7.2	1	2.8	0.01	10	1.01	NA	NA	NA	NA	3	Elaegnus.angustifolia.Linn	Glomus.mosseae	None	AM	Single.AM	70	5	Three.Months
AM.8	Salt Tolerance Strategies of Nitraria tangutorum Bobr. and Elaeagnus angustifolia Linn. Determine the Inoculation Effects of Microorganisms in Saline Soil Conditions	AGRONOMY-BASEL	10.3390/agronomy12040913	AM	3.9	1	1.1	0.01	5	1.01	NA	NA	NA	NA	3	Elaegnus.angustifolia.Linn	None	Bacillus.amyloliquefaciens.FZB42	Bacteria	Single.Bacteria	4	0.01	Three.Months
AM.8	Salt Tolerance Strategies of Nitraria tangutorum Bobr. and Elaeagnus angustifolia Linn. Determine the Inoculation Effects of Microorganisms in Saline Soil Conditions	AGRONOMY-BASEL	10.3390/agronomy12040913	AM	5.6	1	2.4	0.01	8	1.01	NA	NA	NA	NA	3	Elaegnus.angustifolia.Linn	Glomus.mosseae	Bacillus.amyloliquefaciens.FZB42	AM.Bacteria	AM.Bacteria	60	5	Three.Months
AM.9	Cooperation between arbuscular mycorrhizal fungi and plant growth-promoting bacteria and their effects on plant growth and soil quality	PEERJ	10.7717/peerj.13080	AM	0.55	0.5	1.6	0.8	2.15	1.3	27	3	318.56	68.56	6	Elymus.nutans.Griseb	None	None	Control	None	0	0	NA
AM.9	Cooperation between arbuscular mycorrhizal fungi and plant growth-promoting bacteria and their effects on plant growth and soil quality	PEERJ	10.7717/peerj.13080	AM	1.3	0.4	2.7	0.5	4	0.9	35	4	610.87	77.2	6	Elymus.nutans.Griseb	Funneliformis.mosseae.BGCYN05	None	AM	Single.AM	59.77	10.44	NA
AM.9	Cooperation between arbuscular mycorrhizal fungi and plant growth-promoting bacteria and their effects on plant growth and soil quality	PEERJ	10.7717/peerj.13080	AM	0.7	0.3	1.6	0.01	2.3	0.31	30	2	446.82	100	6	Elymus.nutans.Griseb	None	Bacillus.megaterium	Bacteria	Single.Bacteria	0	0	NA
AM.9	Cooperation between arbuscular mycorrhizal fungi and plant growth-promoting bacteria and their effects on plant growth and soil quality	PEERJ	10.7717/peerj.13080	AM	1.6	0.6	3.25	0.5	4.85	1.1	38	3	712.7	113	6	Elymus.nutans.Griseb	Funneliformis.mosseae.BGCYN05	Bacillus.megaterium	AM.Bacteria	AM.Bacteria	58.07	9.37	NA
AM.10	Effect of biostimulant and biofertilizers on soil bio-chemical properties and plant growth of apple (Malus x domestica Borkh.) nursery	JOURNAL OF ENVIRONMENTAL BIOLOGY	10.22438/jeb/43/2/MRN-1934	AM	47.31	NA	41.76	NA	89.07	NA	142.76	NA	828	NA	3	Malus.x.domestica.Borkh	None	None	Control	None	NA	NA	NA
AM.10	Effect of biostimulant and biofertilizers on soil bio-chemical properties and plant growth of apple (Malus x domestica Borkh.) nursery	JOURNAL OF ENVIRONMENTAL BIOLOGY	10.22438/jeb/43/2/MRN-1934	AM	50.57	NA	45.7	NA	96.27	NA	162.23	NA	928	NA	3	Malus.x.domestica.Borkh	Unknown	None	AM	Single.AM	NA	NA	NA
AM.10	Effect of biostimulant and biofertilizers on soil bio-chemical properties and plant growth of apple (Malus x domestica Borkh.) nursery	JOURNAL OF ENVIRONMENTAL BIOLOGY	10.22438/jeb/43/2/MRN-1934	AM	73.5	NA	55.28	NA	128.78	NA	166.33	NA	1087	NA	3	Malus.x.domestica.Borkh	None	Bacillus.sp	Bacteria	Single.Bacteria	NA	NA	NA
AM.10	Effect of biostimulant and biofertilizers on soil bio-chemical properties and plant growth of apple (Malus x domestica Borkh.) nursery	JOURNAL OF ENVIRONMENTAL BIOLOGY	10.22438/jeb/43/2/MRN-1934	AM	73.73	NA	61.19	NA	134.92	NA	183.53	NA	1334	NA	3	Malus.x.domestica.Borkh	Unknown	Bacillus.sp	AM.Bacteria	AM.Bacteria	NA	NA	NA
AM.11	Effect of symbiotic associations with Frankia and arbuscular mycorrhizal fungi on antioxidant activity and cell ultrastructure in C. equisetifolia and C. obesa under salt stress	JOURNAL OF FOREST RESEARCH	10.1080/13416979.2022.2037837	AM	3.52	NA	NA	NA	NA	NA	NA	NA	NA	NA	4	Casuarina.equisetifolia	None	None	Control	None	NA	NA	NA
AM.11	Effect of symbiotic associations with Frankia and arbuscular mycorrhizal fungi on antioxidant activity and cell ultrastructure in C. equisetifolia and C. obesa under salt stress	JOURNAL OF FOREST RESEARCH	10.1080/13416979.2022.2037837	AM	4.14	NA	NA	NA	NA	NA	NA	NA	NA	NA	4	Casuarina.equisetifolia	None	Frankia.sp	Bacteria	Single.Bacteria	NA	NA	NA
AM.11	Effect of symbiotic associations with Frankia and arbuscular mycorrhizal fungi on antioxidant activity and cell ultrastructure in C. equisetifolia and C. obesa under salt stress	JOURNAL OF FOREST RESEARCH	10.1080/13416979.2022.2037837	AM	3.5	NA	NA	NA	NA	NA	NA	NA	NA	NA	4	Casuarina.equisetifolia	Rhizophagus.fasciculatus	None	AM	Single.AM	NA	NA	NA
AM.11	Effect of symbiotic associations with Frankia and arbuscular mycorrhizal fungi on antioxidant activity and cell ultrastructure in C. equisetifolia and C. obesa under salt stress	JOURNAL OF FOREST RESEARCH	10.1080/13416979.2022.2037837	AM	5.16	NA	NA	NA	NA	NA	NA	NA	NA	NA	4	Casuarina.equisetifolia	Rhizophagus.fasciculatus	Frankia.sp	AM.Bacteria	AM.Bacteria	NA	NA	NA
AM.11	Effect of symbiotic associations with Frankia and arbuscular mycorrhizal fungi on antioxidant activity and cell ultrastructure in C. equisetifolia and C. obesa under salt stress	JOURNAL OF FOREST RESEARCH	10.1080/13416979.2022.2037837	AM	4.54	NA	NA	NA	NA	NA	NA	NA	NA	NA	4	Casuarina.obesa	None	None	Control	None	NA	NA	NA
AM.11	Effect of symbiotic associations with Frankia and arbuscular mycorrhizal fungi on antioxidant activity and cell ultrastructure in C. equisetifolia and C. obesa under salt stress	JOURNAL OF FOREST RESEARCH	10.1080/13416979.2022.2037837	AM	5.64	NA	NA	NA	NA	NA	NA	NA	NA	NA	4	Casuarina.obesa	None	Frankia.sp	Bacteria	Single.Bacteria	NA	NA	NA
AM.11	Effect of symbiotic associations with Frankia and arbuscular mycorrhizal fungi on antioxidant activity and cell ultrastructure in C. equisetifolia and C. obesa under salt stress	JOURNAL OF FOREST RESEARCH	10.1080/13416979.2022.2037837	AM	5.41	NA	NA	NA	NA	NA	NA	NA	NA	NA	4	Casuarina.obesa	Rhizophagus.fasciculatus	None	AM	Single.AM	NA	NA	NA
AM.11	Effect of symbiotic associations with Frankia and arbuscular mycorrhizal fungi on antioxidant activity and cell ultrastructure in C. equisetifolia and C. obesa under salt stress	JOURNAL OF FOREST RESEARCH	10.1080/13416979.2022.2037837	AM	6.64	NA	NA	NA	NA	NA	NA	NA	NA	NA	4	Casuarina.obesa	Rhizophagus.fasciculatus	Frankia.sp	AM.Bacteria	AM.Bacteria	NA	NA	NA
AM.12	The role of nutrients underlying interactions among root-nodule bacteria (Bradyrhizobium sp.), arbuscular mycorrhizal fungi (Funneliformis mosseae) and root-lesion nematodes (Pratylenchus thornei) in nitrogen fixation and growth of mung bean (Vigna radiata)	PLANT AND SOIL	10.1007/s11104-021-05254-8	AM	2	0.25	NA	NA	NA	NA	NA	NA	NA	NA	4	Vigna.radiata.L	None	None	Control	None	NA	NA	One.Month
AM.12	The role of nutrients underlying interactions among root-nodule bacteria (Bradyrhizobium sp.), arbuscular mycorrhizal fungi (Funneliformis mosseae) and root-lesion nematodes (Pratylenchus thornei) in nitrogen fixation and growth of mung bean (Vigna radiata)	PLANT AND SOIL	10.1007/s11104-021-05254-8	AM	2.2	0.25	NA	NA	NA	NA	NA	NA	NA	NA	4	Vigna.radiata.L	None	Bradyrhizobium.strain.CB1015	Bacteria	Single.Bacteria	NA	NA	One.Month
AM.12	The role of nutrients underlying interactions among root-nodule bacteria (Bradyrhizobium sp.), arbuscular mycorrhizal fungi (Funneliformis mosseae) and root-lesion nematodes (Pratylenchus thornei) in nitrogen fixation and growth of mung bean (Vigna radiata)	PLANT AND SOIL	10.1007/s11104-021-05254-8	AM	2.1	0.25	NA	NA	NA	NA	NA	NA	NA	NA	4	Vigna.radiata.L	Funneliformis.mosseae.Schmelzer43	None	AM	Single.AM	NA	NA	One.Month
AM.12	The role of nutrients underlying interactions among root-nodule bacteria (Bradyrhizobium sp.), arbuscular mycorrhizal fungi (Funneliformis mosseae) and root-lesion nematodes (Pratylenchus thornei) in nitrogen fixation and growth of mung bean (Vigna radiata)	PLANT AND SOIL	10.1007/s11104-021-05254-8	AM	3.2	0.25	NA	NA	NA	NA	NA	NA	NA	NA	4	Vigna.radiata.L	Funneliformis.mosseae.Schmelzer43	Bradyrhizobium.strain.CB1015	AM.Bacteria	AM.Bacteria	NA	NA	One.Month
AM.12	The role of nutrients underlying interactions among root-nodule bacteria (Bradyrhizobium sp.), arbuscular mycorrhizal fungi (Funneliformis mosseae) and root-lesion nematodes (Pratylenchus thornei) in nitrogen fixation and growth of mung bean (Vigna radiata)	PLANT AND SOIL	10.1007/s11104-021-05254-8	AM	3	0.25	NA	NA	NA	NA	NA	NA	NA	NA	4	Vigna.radiata.L	None	None	Control	None	NA	NA	Three.Months
AM.12	The role of nutrients underlying interactions among root-nodule bacteria (Bradyrhizobium sp.), arbuscular mycorrhizal fungi (Funneliformis mosseae) and root-lesion nematodes (Pratylenchus thornei) in nitrogen fixation and growth of mung bean (Vigna radiata)	PLANT AND SOIL	10.1007/s11104-021-05254-8	AM	4.5	0.25	NA	NA	NA	NA	NA	NA	NA	NA	4	Vigna.radiata.L	None	Bradyrhizobium.strain.CB1015	Bacteria	Single.Bacteria	NA	NA	Three.Months
AM.12	The role of nutrients underlying interactions among root-nodule bacteria (Bradyrhizobium sp.), arbuscular mycorrhizal fungi (Funneliformis mosseae) and root-lesion nematodes (Pratylenchus thornei) in nitrogen fixation and growth of mung bean (Vigna radiata)	PLANT AND SOIL	10.1007/s11104-021-05254-8	AM	3.1	0.25	NA	NA	NA	NA	NA	NA	NA	NA	4	Vigna.radiata.L	Funneliformis.mosseae.Schmelzer43	None	AM	Single.AM	NA	NA	Three.Months
AM.12	The role of nutrients underlying interactions among root-nodule bacteria (Bradyrhizobium sp.), arbuscular mycorrhizal fungi (Funneliformis mosseae) and root-lesion nematodes (Pratylenchus thornei) in nitrogen fixation and growth of mung bean (Vigna radiata)	PLANT AND SOIL	10.1007/s11104-021-05254-8	AM	5.4	0.25	NA	NA	NA	NA	NA	NA	NA	NA	4	Vigna.radiata.L	Funneliformis.mosseae.Schmelzer43	Bradyrhizobium.strain.CB1015	AM.Bacteria	AM.Bacteria	NA	NA	Three.Months
AM.14	AMF and PGPR enhance yield and secondary metabolite profile of basil (Ocimum basilicum L.)	INDUSTRIAL CROPS AND PRODUCTS	10.1016/j.indcrop.2021.114327	AM	NA	NA	NA	NA	27.4	3	53.5	1	NA	NA	126	Ocimum.basilicum	None	None	Control	None	NA	NA	Three.Months
AM.14	AMF and PGPR enhance yield and secondary metabolite profile of basil (Ocimum basilicum L.)	INDUSTRIAL CROPS AND PRODUCTS	10.1016/j.indcrop.2021.114327	AM	NA	NA	NA	NA	32.2	1	59.2	5	NA	NA	126	Ocimum.basilicum	Mixed.Nine.Species	None	AM	Multi.AM	NA	NA	Three.Months
AM.14	AMF and PGPR enhance yield and secondary metabolite profile of basil (Ocimum basilicum L.)	INDUSTRIAL CROPS AND PRODUCTS	10.1016/j.indcrop.2021.114327	AM	NA	NA	NA	NA	31	3	58	4	NA	NA	126	Ocimum.basilicum	None	Mixed.Five.Species	Bacteria	Multi.Bacteria	NA	NA	Three.Months
AM.14	AMF and PGPR enhance yield and secondary metabolite profile of basil (Ocimum basilicum L.)	INDUSTRIAL CROPS AND PRODUCTS	10.1016/j.indcrop.2021.114327	AM	NA	NA	NA	NA	31.5	4	57.6	3	NA	NA	126	Ocimum.basilicum	Mixed.Nine.Species	Mixed.Five.Species	AM.Bacteria	AM.Bacteria	NA	NA	Three.Months
AM.15	The Effect of Rhizophagus irregularis, Bacillus subtilis and Water Regime on the Plant-Microbial Soil System: The Case of Lactuca sativa	AGRONOMY-BASEL	10.3390/agronomy11112183	AM	NA	NA	NA	NA	0.3	0.1	NA	NA	NA	NA	50	Lactuca.sativa	None	None	Control	None	0	0	Two.Months
AM.15	The Effect of Rhizophagus irregularis, Bacillus subtilis and Water Regime on the Plant-Microbial Soil System: The Case of Lactuca sativa	AGRONOMY-BASEL	10.3390/agronomy11112183	AM	NA	NA	NA	NA	0.38	0.75	NA	NA	NA	NA	50	Lactuca.sativa	None	Bacillus.substilis	Bacteria	Single.Bacteria	0	0	Two.Months
AM.15	The Effect of Rhizophagus irregularis, Bacillus subtilis and Water Regime on the Plant-Microbial Soil System: The Case of Lactuca sativa	AGRONOMY-BASEL	10.3390/agronomy11112183	AM	NA	NA	NA	NA	0.1	0.01	NA	NA	NA	NA	50	Lactuca.sativa	Rhizophagus.irregularis	None	AM	Single.AM	58.8	1.39	Two.Months
AM.15	The Effect of Rhizophagus irregularis, Bacillus subtilis and Water Regime on the Plant-Microbial Soil System: The Case of Lactuca sativa	AGRONOMY-BASEL	10.3390/agronomy11112183	AM	NA	NA	NA	NA	0.6	0.3	NA	NA	NA	NA	50	Lactuca.sativa	Rhizophagus.irregularis	Bacillus.substilis	AM.Bacteria	AM.Bacteria	22	1.38	Two.Months
AM.16	Arbuscular Mycorrhizal Fungi (Rhizophagus clarus) and Rhizobacteria (Bacillus subtilis) Can Improve the Clonal Propagation and Development of Teak for Commercial Plantings	FRONTIERS IN PLANT SCIENCE	10.3389/fpls.2021.628769	AM	NA	NA	1.1	0.4	NA	NA	NA	NA	0.1	NA	528	Tectona.grandis.Lf	None	None	Control	None	0	NA	Three.Months
AM.16	Arbuscular Mycorrhizal Fungi (Rhizophagus clarus) and Rhizobacteria (Bacillus subtilis) Can Improve the Clonal Propagation and Development of Teak for Commercial Plantings	FRONTIERS IN PLANT SCIENCE	10.3389/fpls.2021.628769	AM	NA	NA	0.75	0.3	NA	NA	NA	NA	0.12	NA	528	Tectona.grandis.Lf	None	Bacillus.subtilis	Bacteria	Single.Bacteria	0	NA	Three.Months
AM.16	Arbuscular Mycorrhizal Fungi (Rhizophagus clarus) and Rhizobacteria (Bacillus subtilis) Can Improve the Clonal Propagation and Development of Teak for Commercial Plantings	FRONTIERS IN PLANT SCIENCE	10.3389/fpls.2021.628769	AM	NA	NA	1.3	0.4	NA	NA	NA	NA	0.13	NA	528	Tectona.grandis.Lf	Rhizophagus.clarus	None	AM	Single.AM	63.4	NA	Three.Months
AM.16	Arbuscular Mycorrhizal Fungi (Rhizophagus clarus) and Rhizobacteria (Bacillus subtilis) Can Improve the Clonal Propagation and Development of Teak for Commercial Plantings	FRONTIERS IN PLANT SCIENCE	10.3389/fpls.2021.628769	AM	NA	NA	1.2	0.4	NA	NA	NA	NA	0.17	NA	528	Tectona.grandis.Lf	Rhizophagus.clarus	Bacillus.subtilis	AM.Bacteria	AM.Bacteria	61.8	NA	Three.Months
AM.17	Cooperation among phosphate-solubilizing bacteria, humic acids and arbuscular mycorrhizal fungi induces soil microbiome shifts and enhances plant nutrient uptake	CHEMICAL AND BIOLOGICAL TECHNOLOGIES IN AGRICULTURE	10.1186/s40538-021-00230-x	AM	NA	NA	NA	NA	17	2	NA	NA	NA	NA	5	Zea.mays.cv	None	None	Control	None	62	2	Two.Months
AM.17	Cooperation among phosphate-solubilizing bacteria, humic acids and arbuscular mycorrhizal fungi induces soil microbiome shifts and enhances plant nutrient uptake	CHEMICAL AND BIOLOGICAL TECHNOLOGIES IN AGRICULTURE	10.1186/s40538-021-00230-x	AM	NA	NA	NA	NA	25	3	NA	NA	NA	NA	5	Zea.mays.cv	Mixed.Two.Species	None	AM	Multi.AM	70	2	Two.Months
AM.17	Cooperation among phosphate-solubilizing bacteria, humic acids and arbuscular mycorrhizal fungi induces soil microbiome shifts and enhances plant nutrient uptake	CHEMICAL AND BIOLOGICAL TECHNOLOGIES IN AGRICULTURE	10.1186/s40538-021-00230-x	AM	NA	NA	NA	NA	26	3	NA	NA	NA	NA	5	Zea.mays.cv	None	Pseudomonas.spp.DSMZ	Bacteria	Single.Bacteria	71	2	Two.Months
AM.17	Cooperation among phosphate-solubilizing bacteria, humic acids and arbuscular mycorrhizal fungi induces soil microbiome shifts and enhances plant nutrient uptake	CHEMICAL AND BIOLOGICAL TECHNOLOGIES IN AGRICULTURE	10.1186/s40538-021-00230-x	AM	NA	NA	NA	NA	27	3	NA	NA	NA	NA	5	Zea.mays.cv	Mixed.Two.Species	Pseudomonas.spp.DSMZ	AM.Bacteria	AM.Bacteria	72	2	Two.Months
AM.17	Cooperation among phosphate-solubilizing bacteria, humic acids and arbuscular mycorrhizal fungi induces soil microbiome shifts and enhances plant nutrient uptake	CHEMICAL AND BIOLOGICAL TECHNOLOGIES IN AGRICULTURE	10.1186/s40538-021-00230-x	AM	NA	NA	NA	NA	20	3	NA	NA	NA	NA	5	Zea.mays.cv	None	Bacillus.amyloliquefaciens.FZB42	Bacteria	Single.Bacteria	71	2	Two.Months
AM.17	Cooperation among phosphate-solubilizing bacteria, humic acids and arbuscular mycorrhizal fungi induces soil microbiome shifts and enhances plant nutrient uptake	CHEMICAL AND BIOLOGICAL TECHNOLOGIES IN AGRICULTURE	10.1186/s40538-021-00230-x	AM	NA	NA	NA	NA	24	3	NA	NA	NA	NA	5	Zea.mays.cv	Mixed.Two.Species	Bacillus.amyloliquefaciens.FZB42	AM.Bacteria	AM.Bacteria	74	2	Two.Months
AM.18	Arbuscular mycorrhizal fungi acted synergistically with Bradyrhizobium sp. to improve nodulation, nitrogen fixation, plant growth and seed yield of mung bean (Vigna radiata) but increased the population density of the root-lesion nematode Pratylenchus thornei	PLANT AND SOIL	10.1007/s11104-021-05007-7	AM	2.2	NA	NA	NA	NA	NA	NA	NA	NA	NA	4	Vigna.radiata	None	None	Control	None	10	1	Three.Months
AM.18	Arbuscular mycorrhizal fungi acted synergistically with Bradyrhizobium sp. to improve nodulation, nitrogen fixation, plant growth and seed yield of mung bean (Vigna radiata) but increased the population density of the root-lesion nematode Pratylenchus thornei	PLANT AND SOIL	10.1007/s11104-021-05007-7	AM	1.8	NA	NA	NA	NA	NA	NA	NA	NA	NA	4	Vigna.radiata	None	Bradyrhizobium.strain.CB1015	Bacteria	Single.Bacteria	0	0	Three.Months
AM.18	Arbuscular mycorrhizal fungi acted synergistically with Bradyrhizobium sp. to improve nodulation, nitrogen fixation, plant growth and seed yield of mung bean (Vigna radiata) but increased the population density of the root-lesion nematode Pratylenchus thornei	PLANT AND SOIL	10.1007/s11104-021-05007-7	AM	2.3	NA	NA	NA	NA	NA	NA	NA	NA	NA	4	Vigna.radiata	Funneliformis.mosseae	None	AM	Single.AM	90	1	Three.Months
AM.18	Arbuscular mycorrhizal fungi acted synergistically with Bradyrhizobium sp. to improve nodulation, nitrogen fixation, plant growth and seed yield of mung bean (Vigna radiata) but increased the population density of the root-lesion nematode Pratylenchus thornei	PLANT AND SOIL	10.1007/s11104-021-05007-7	AM	10	NA	NA	NA	NA	NA	NA	NA	NA	NA	4	Vigna.radiata	Funneliformis.mosseae	Bradyrhizobium.strain.CB1015	AM.Bacteria	AM.Bacteria	70	1	Three.Months
AM.18	Arbuscular mycorrhizal fungi acted synergistically with Bradyrhizobium sp. to improve nodulation, nitrogen fixation, plant growth and seed yield of mung bean (Vigna radiata) but increased the population density of the root-lesion nematode Pratylenchus thornei	PLANT AND SOIL	10.1007/s11104-021-05007-7	AM	0.58	NA	NA	NA	NA	NA	NA	NA	NA	NA	4	Vigna.radiata	None	None	Control	None	NA	NA	Two.Months
AM.18	Arbuscular mycorrhizal fungi acted synergistically with Bradyrhizobium sp. to improve nodulation, nitrogen fixation, plant growth and seed yield of mung bean (Vigna radiata) but increased the population density of the root-lesion nematode Pratylenchus thornei	PLANT AND SOIL	10.1007/s11104-021-05007-7	AM	0.41	NA	NA	NA	NA	NA	NA	NA	NA	NA	4	Vigna.radiata	None	Bradyrhizobium.strain.CB1015	Bacteria	Single.Bacteria	NA	NA	Two.Months
AM.18	Arbuscular mycorrhizal fungi acted synergistically with Bradyrhizobium sp. to improve nodulation, nitrogen fixation, plant growth and seed yield of mung bean (Vigna radiata) but increased the population density of the root-lesion nematode Pratylenchus thornei	PLANT AND SOIL	10.1007/s11104-021-05007-7	AM	0.62	NA	NA	NA	NA	NA	NA	NA	NA	NA	4	Vigna.radiata	Funneliformis.mosseae	None	AM	Single.AM	NA	NA	Two.Months
AM.18	Arbuscular mycorrhizal fungi acted synergistically with Bradyrhizobium sp. to improve nodulation, nitrogen fixation, plant growth and seed yield of mung bean (Vigna radiata) but increased the population density of the root-lesion nematode Pratylenchus thornei	PLANT AND SOIL	10.1007/s11104-021-05007-7	AM	1.2	NA	NA	NA	NA	NA	NA	NA	NA	NA	4	Vigna.radiata	Funneliformis.mosseae	Bradyrhizobium.strain.CB1015	AM.Bacteria	AM.Bacteria	NA	NA	Two.Months
AM.19	Co-Inoculation of Sechium edule (Jacq.) Sw. Plants with Rhizophagus intraradices and Azospirillum brasilense to Reduce Phytophthora capsici Damage	AGRICULTURE-BASEL	10.3390/agriculture11050391	AM	5.59	0.5	1.55	0.09	7.14	0.59	NA	NA	NA	NA	4	S.edule.var.virens.levis	None	None	Control	None	NA	NA	Three.Months
AM.19	Co-Inoculation of Sechium edule (Jacq.) Sw. Plants with Rhizophagus intraradices and Azospirillum brasilense to Reduce Phytophthora capsici Damage	AGRICULTURE-BASEL	10.3390/agriculture11050391	AM	4.66	0.2	1.7	0.05	6.36	0.25	NA	NA	NA	NA	4	S.edule.var.virens.levis	Rhizophagus.intraradices	None	AM	Single.AM	NA	NA	Three.Months
AM.19	Co-Inoculation of Sechium edule (Jacq.) Sw. Plants with Rhizophagus intraradices and Azospirillum brasilense to Reduce Phytophthora capsici Damage	AGRICULTURE-BASEL	10.3390/agriculture11050391	AM	5.77	0.5	1.3	0.1	7.07	0.6	NA	NA	NA	NA	4	S.edule.var.virens.levis	None	Azospirillum.brasilense	Bacteria	Single.Bacteria	NA	NA	Three.Months
AM.19	Co-Inoculation of Sechium edule (Jacq.) Sw. Plants with Rhizophagus intraradices and Azospirillum brasilense to Reduce Phytophthora capsici Damage	AGRICULTURE-BASEL	10.3390/agriculture11050391	AM	5.07	0.56	1.05	0.1	6.12	0.66	NA	NA	NA	NA	4	S.edule.var.virens.levis	Rhizophagus.intraradices	Azospirillum.brasilense	AM.Bacteria	AM.Bacteria	NA	NA	Three.Months
AM.20	Growth enhancement of the highly prized tropical trees siamese rosewood and burma padauk	RHIZOSPHERE	10.1016/j.rhisph.2021.100363	AM	2.18	NA	0.89	NA	3.07	NA	25.33	NA	NA	NA	4	Dalbergia.cochinchinensis	None	None	Control	None	0.17	NA	Four.Months
AM.20	Growth enhancement of the highly prized tropical trees siamese rosewood and burma padauk	RHIZOSPHERE	10.1016/j.rhisph.2021.100363	AM	4.9	NA	2.37	NA	7.27	NA	42	NA	NA	NA	4	Dalbergia.cochinchinensis	None	Stenotropomonas.maltophilia	Bacteria	Single.Bacteria	0.43	NA	Four.Months
AM.20	Growth enhancement of the highly prized tropical trees siamese rosewood and burma padauk	RHIZOSPHERE	10.1016/j.rhisph.2021.100363	AM	4.14	NA	1.42	NA	5.56	NA	37.67	NA	NA	NA	4	Dalbergia.cochinchinensis	Glomus.clarum.KKU-CLD-1	None	AM	Single.AM	48.87	NA	Four.Months
AM.20	Growth enhancement of the highly prized tropical trees siamese rosewood and burma padauk	RHIZOSPHERE	10.1016/j.rhisph.2021.100363	AM	4.15	NA	1.57	NA	5.72	NA	34.67	NA	NA	NA	4	Dalbergia.cochinchinensis	Glomus.proliferum.PC2-2	None	AM	Single.AM	46.87	NA	Four.Months
AM.20	Growth enhancement of the highly prized tropical trees siamese rosewood and burma padauk	RHIZOSPHERE	10.1016/j.rhisph.2021.100363	AM	3.15	NA	1.9	NA	5.05	NA	26.67	NA	NA	NA	4	Dalbergia.cochinchinensis	Glomus.clarum.KKU-CLD-1	Stenotropomonas.maltophilia	AM.Bacteria	AM.Bacteria	1.83	NA	Four.Months
AM.20	Growth enhancement of the highly prized tropical trees siamese rosewood and burma padauk	RHIZOSPHERE	10.1016/j.rhisph.2021.100363	AM	5.73	NA	2.1	NA	7.83	NA	41.67	NA	NA	NA	4	Dalbergia.cochinchinensis	Glomus.proliferum.PC2-2	Stenotropomonas.maltophilia	AM.Bacteria	AM.Bacteria	1.83	NA	Four.Months
AM.20	Growth enhancement of the highly prized tropical trees siamese rosewood and burma padauk	RHIZOSPHERE	10.1016/j.rhisph.2021.100363	AM	1.23	NA	0.36	NA	1.59	NA	18.66	NA	NA	NA	4	Pterocarpus.indicus	None	None	Control	None	1.67	NA	Four.Months
AM.20	Growth enhancement of the highly prized tropical trees siamese rosewood and burma padauk	RHIZOSPHERE	10.1016/j.rhisph.2021.100363	AM	4.43	NA	1.46	NA	5.89	NA	27.67	NA	NA	NA	4	Pterocarpus.indicus	None	Stenotropomonas.maltophilia	Bacteria	Single.Bacteria	4.67	NA	Four.Months
AM.20	Growth enhancement of the highly prized tropical trees siamese rosewood and burma padauk	RHIZOSPHERE	10.1016/j.rhisph.2021.100363	AM	6.06	NA	1.4	NA	7.46	NA	33	NA	NA	NA	4	Pterocarpus.indicus	Glomus.clarum.KKU-CLD-1	None	AM	Single.AM	16.23	NA	Four.Months
AM.20	Growth enhancement of the highly prized tropical trees siamese rosewood and burma padauk	RHIZOSPHERE	10.1016/j.rhisph.2021.100363	AM	3.29	NA	0.73	NA	4.02	NA	29	NA	NA	NA	4	Pterocarpus.indicus	Glomus.proliferum.PC2-2	None	AM	Single.AM	21.97	NA	Four.Months
AM.20	Growth enhancement of the highly prized tropical trees siamese rosewood and burma padauk	RHIZOSPHERE	10.1016/j.rhisph.2021.100363	AM	4.2	NA	0.86	NA	5.06	NA	26.33	NA	NA	NA	4	Pterocarpus.indicus	Glomus.clarum.KKU-CLD-1	Stenotropomonas.maltophilia	AM.Bacteria	AM.Bacteria	19.03	NA	Four.Months
AM.20	Growth enhancement of the highly prized tropical trees siamese rosewood and burma padauk	RHIZOSPHERE	10.1016/j.rhisph.2021.100363	AM	7.8	NA	3.01	NA	10.81	NA	39.33	NA	NA	NA	4	Pterocarpus.indicus	Glomus.proliferum.PC2-2	Stenotropomonas.maltophilia	AM.Bacteria	AM.Bacteria	10.2	NA	Four.Months
AM.21	Co-inoculations with rhizobia and arbuscular mycorrhizal fungi alters mycorrhizal composition and lead to synergistic growth effects in cowpea that are fungal combination-dependent	APPLIED SOIL ECOLOGY	10.1016/j.apsoil.2021.104013	AM	0.19	NA	NA	NA	NA	NA	NA	NA	NA	NA	NA	Cowpea	None	None	Control	None	0	0	Two.Months
AM.21	Co-inoculations with rhizobia and arbuscular mycorrhizal fungi alters mycorrhizal composition and lead to synergistic growth effects in cowpea that are fungal combination-dependent	APPLIED SOIL ECOLOGY	10.1016/j.apsoil.2021.104013	AM	1.87	NA	NA	NA	NA	NA	NA	NA	NA	NA	NA	Cowpea	Dominikia.disticha.Claroedeoglomus.etunicatum	None	AM	Multi.AM	8	4	Two.Months
AM.21	Co-inoculations with rhizobia and arbuscular mycorrhizal fungi alters mycorrhizal composition and lead to synergistic growth effects in cowpea that are fungal combination-dependent	APPLIED SOIL ECOLOGY	10.1016/j.apsoil.2021.104013	AM	2.05	NA	NA	NA	NA	NA	NA	NA	NA	NA	NA	Cowpea	Dominikia.disticha.Rhizophagus.irregularis	None	AM	Multi.AM	22	4	Two.Months
AM.21	Co-inoculations with rhizobia and arbuscular mycorrhizal fungi alters mycorrhizal composition and lead to synergistic growth effects in cowpea that are fungal combination-dependent	APPLIED SOIL ECOLOGY	10.1016/j.apsoil.2021.104013	AM	2.33	NA	NA	NA	NA	NA	NA	NA	NA	NA	NA	Cowpea	Claroedeoglomus.etuicatum.Rhizophagus.irregularis	None	AM	Multi.AM	5	3	Two.Months
AM.21	Co-inoculations with rhizobia and arbuscular mycorrhizal fungi alters mycorrhizal composition and lead to synergistic growth effects in cowpea that are fungal combination-dependent	APPLIED SOIL ECOLOGY	10.1016/j.apsoil.2021.104013	AM	2.07	NA	NA	NA	NA	NA	NA	NA	NA	NA	NA	Cowpea	Dominikia.disticha.Claroedeoglomus.etunicatum.Rhizophagus.irregularis	None	AM	Multi.AM	18	2	Two.Months
AM.21	Co-inoculations with rhizobia and arbuscular mycorrhizal fungi alters mycorrhizal composition and lead to synergistic growth effects in cowpea that are fungal combination-dependent	APPLIED SOIL ECOLOGY	10.1016/j.apsoil.2021.104013	AM	1.55	NA	NA	NA	NA	NA	NA	NA	NA	NA	NA	Cowpea	None	None	Control	None	0	0	Two.Months
AM.21	Co-inoculations with rhizobia and arbuscular mycorrhizal fungi alters mycorrhizal composition and lead to synergistic growth effects in cowpea that are fungal combination-dependent	APPLIED SOIL ECOLOGY	10.1016/j.apsoil.2021.104013	AM	3.56	NA	NA	NA	NA	NA	NA	NA	NA	NA	NA	Cowpea	Dominikia.disticha.Claroedeoglomus.etunicatum	Sinorhizobium.meliloti	AM.Bacteria	AM.Bacteria	15	2	Two.Months
AM.21	Co-inoculations with rhizobia and arbuscular mycorrhizal fungi alters mycorrhizal composition and lead to synergistic growth effects in cowpea that are fungal combination-dependent	APPLIED SOIL ECOLOGY	10.1016/j.apsoil.2021.104013	AM	2.84	NA	NA	NA	NA	NA	NA	NA	NA	NA	NA	Cowpea	Dominikia.disticha.Rhizophagus.irregularis	Sinorhizobium.meliloti	AM.Bacteria	AM.Bacteria	34	3	Two.Months
AM.21	Co-inoculations with rhizobia and arbuscular mycorrhizal fungi alters mycorrhizal composition and lead to synergistic growth effects in cowpea that are fungal combination-dependent	APPLIED SOIL ECOLOGY	10.1016/j.apsoil.2021.104013	AM	2.05	NA	NA	NA	NA	NA	NA	NA	NA	NA	NA	Cowpea	Claroedeoglomus.etuicatum.Rhizophagus.irregularis	Sinorhizobium.meliloti	AM.Bacteria	AM.Bacteria	8	3	Two.Months
AM.21	Co-inoculations with rhizobia and arbuscular mycorrhizal fungi alters mycorrhizal composition and lead to synergistic growth effects in cowpea that are fungal combination-dependent	APPLIED SOIL ECOLOGY	10.1016/j.apsoil.2021.104013	AM	3.3	NA	NA	NA	NA	NA	NA	NA	NA	NA	NA	Cowpea	Dominikia.disticha.Claroedeoglomus.etunicatum.Rhizophagus.irregularis	Sinorhizobium.meliloti	AM.Bacteria	AM.Bacteria	3	1	Two.Months
AM.22	Combination of arbuscular mycorrhizal fungi and phosphate solubilizing bacteria on growth and production of Helianthus tuberosus under field condition	SCIENTIFIC REPORTS	10.1038/s41598-021-86042-3	AM	NA	NA	NA	NA	2183.6	NA	61.033	NA	NA	NA	4	Helianthus.tuberosus.L	None	None	Control	None	5	NA	Two.Months
AM.22	Combination of arbuscular mycorrhizal fungi and phosphate solubilizing bacteria on growth and production of Helianthus tuberosus under field condition	SCIENTIFIC REPORTS	10.1038/s41598-021-86042-3	AM	NA	NA	NA	NA	2425.9	NA	65.533	NA	NA	NA	4	Helianthus.tuberosus.L	Rhizophagus.intraradices.KKU-Wh		AM	Single.AM	53	NA	Two.Months
AM.22	Combination of arbuscular mycorrhizal fungi and phosphate solubilizing bacteria on growth and production of Helianthus tuberosus under field condition	SCIENTIFIC REPORTS	10.1038/s41598-021-86042-3	AM	NA	NA	NA	NA	2287.5	NA	63.563	NA	NA	NA	4	Helianthus.tuberosus.L	None	Klebsiella.variicola.UDJA102x89-9	Bacteria	Single.Bacteria	21	NA	Two.Months
AM.22	Combination of arbuscular mycorrhizal fungi and phosphate solubilizing bacteria on growth and production of Helianthus tuberosus under field condition	SCIENTIFIC REPORTS	10.1038/s41598-021-86042-3	AM	NA	NA	NA	NA	3037.3	NA	76.625	NA	NA	NA	4	Helianthus.tuberosus.L	Rhizophagus.intraradices.KKU-Wh	Klebsiella.variicola.UDJA102x89-9	AM.Bacteria	AM.Bacteria	19	NA	Two.Months
AM.22	Combination of arbuscular mycorrhizal fungi and phosphate solubilizing bacteria on growth and production of Helianthus tuberosus under field condition	SCIENTIFIC REPORTS	10.1038/s41598-021-86042-3	AM	NA	NA	NA	NA	3040.1	NA	48.5	NA	NA	NA	4	Helianthus.tuberosus.L	None	None	Control	None	15	NA	Two.Months
AM.22	Combination of arbuscular mycorrhizal fungi and phosphate solubilizing bacteria on growth and production of Helianthus tuberosus under field condition	SCIENTIFIC REPORTS	10.1038/s41598-021-86042-3	AM	NA	NA	NA	NA	4224.9	NA	59.75	NA	NA	NA	4	Helianthus.tuberosus.L	Rhizophagus.intraradices.KKU-Wh		AM	Single.AM	56	NA	Two.Months
AM.22	Combination of arbuscular mycorrhizal fungi and phosphate solubilizing bacteria on growth and production of Helianthus tuberosus under field condition	SCIENTIFIC REPORTS	10.1038/s41598-021-86042-3	AM	NA	NA	NA	NA	3220.7	NA	53.25	NA	NA	NA	4	Helianthus.tuberosus.L	None	Klebsiella.variicola.UDJA102x89-9	Bacteria	Single.Bacteria	32	NA	Two.Months
AM.22	Combination of arbuscular mycorrhizal fungi and phosphate solubilizing bacteria on growth and production of Helianthus tuberosus under field condition	SCIENTIFIC REPORTS	10.1038/s41598-021-86042-3	AM	NA	NA	NA	NA	3519	NA	65.25	NA	NA	NA	4	Helianthus.tuberosus.L	Rhizophagus.intraradices.KKU-Wh	Klebsiella.variicola.UDJA102x89-9	AM.Bacteria	AM.Bacteria	60	NA	Two.Months
AM.23	Nodule-associated bacteria alter the mutualism between arbuscular mycorrhizal fungi and N-2 fixing bacteria	SOIL BIOLOGY & BIOCHEMISTRY	10.1016/j.soilbio.2021.108149	AM	0.5	0.05	0.195	0.005	0.695	NA	NA	NA	NA	NA	6	Mimosa.scabrella	None	None	Control	None	0	0	Three.Months
AM.23	Nodule-associated bacteria alter the mutualism between arbuscular mycorrhizal fungi and N-2 fixing bacteria	SOIL BIOLOGY & BIOCHEMISTRY	10.1016/j.soilbio.2021.108149	AM	0.9	0.1	0.2	0.1	1.1	NA	NA	NA	NA	NA	6	Mimosa.scabrella	Rhizophagus.intraradices	None	AM	Single.AM	40	10	Three.Months
AM.23	Nodule-associated bacteria alter the mutualism between arbuscular mycorrhizal fungi and N-2 fixing bacteria	SOIL BIOLOGY & BIOCHEMISTRY	10.1016/j.soilbio.2021.108149	AM	0.45	0.2	0.2	0.05	0.65	NA	NA	NA	NA	NA	6	Mimosa.scabrella	None	Paraburkholderia.sp.non-nodule-associated	Bacteria	Single.Bacteria	0	0	Three.Months
AM.23	Nodule-associated bacteria alter the mutualism between arbuscular mycorrhizal fungi and N-2 fixing bacteria	SOIL BIOLOGY & BIOCHEMISTRY	10.1016/j.soilbio.2021.108149	AM	0.75	0.1	0.3	0.05	1.05	NA	NA	NA	NA	NA	6	Mimosa.scabrella	None	Paraburkholderia.sp.nodule-associated	Bacteria	Single.Bacteria	0	0	Three.Months
AM.23	Nodule-associated bacteria alter the mutualism between arbuscular mycorrhizal fungi and N-2 fixing bacteria	SOIL BIOLOGY & BIOCHEMISTRY	10.1016/j.soilbio.2021.108149	AM	1	0.2	0.41	0.05	1.41	NA	NA	NA	NA	NA	6	Mimosa.scabrella	Rhizophagus.intraradices	Paraburkholderia.sp.non-nodule-associated	AM.Bacteria	AM.Bacteria	80	5	Three.Months
AM.23	Nodule-associated bacteria alter the mutualism between arbuscular mycorrhizal fungi and N-2 fixing bacteria	SOIL BIOLOGY & BIOCHEMISTRY	10.1016/j.soilbio.2021.108149	AM	1.85	0.2	0.45	0.05	2.3	NA	NA	NA	NA	NA	6	Mimosa.scabrella	Rhizophagus.intraradices	Paraburkholderia.sp.nodule-associated	AM.Bacteria	AM.Bacteria	90	5	Three.Months
AM.23	Nodule-associated bacteria alter the mutualism between arbuscular mycorrhizal fungi and N-2 fixing bacteria	SOIL BIOLOGY & BIOCHEMISTRY	10.1016/j.soilbio.2021.108149	AM	1.55	0.3	0.3	0.05	1.85	NA	NA	NA	NA	NA	6	Mimosa.scabrella	Rhizophagus.intraradices	Paraburkholderia.sp.nodule-associated.Paraburkholderia.sp.non-nodule-associated	AM.Bacteria.Bacteria	AM.Multi.Bacteria	55	20	Three.Months
AM.24	Dual inoculation of soybean with Rhizophagus irregularis and commercial Bradyrhizobium japonicum increases nitrogen fixation and growth in organic and conventional soils	AIMS AGRICULTURE AND FOOD	10.3934/agrfood.2021028	AM	1.01	0.04	0.33	0.02	1.34	0.06	NA	NA	NA	NA	12	Gylcine.max.L.Merrill	None	None	Control	None	0	0	Two.Months
AM.24	Dual inoculation of soybean with Rhizophagus irregularis and commercial Bradyrhizobium japonicum increases nitrogen fixation and growth in organic and conventional soils	AIMS AGRICULTURE AND FOOD	10.3934/agrfood.2021028	AM	1.3	0.05	0.34	0.01	1.64	0.06	NA	NA	NA	NA	12	Gylcine.max.L.Merrill	None	Bradyrhizobium.NRB	Bacteria	Single.Bacteria	0	0	Two.Months
AM.24	Dual inoculation of soybean with Rhizophagus irregularis and commercial Bradyrhizobium japonicum increases nitrogen fixation and growth in organic and conventional soils	AIMS AGRICULTURE AND FOOD	10.3934/agrfood.2021028	AM	1.45	0.05	0.42	0.02	1.87	0.07	NA	NA	NA	NA	12	Gylcine.max.L.Merrill	None	Bradyrhizobium.japonicum	Bacteria	Single.Bacteria	0	0	Two.Months
AM.24	Dual inoculation of soybean with Rhizophagus irregularis and commercial Bradyrhizobium japonicum increases nitrogen fixation and growth in organic and conventional soils	AIMS AGRICULTURE AND FOOD	10.3934/agrfood.2021028	AM	1.48	0.05	0.48	0.02	1.96	0.07	NA	NA	NA	NA	12	Gylcine.max.L.Merrill	Funneliformis.mosseae	None	AM	Single.AM	56.67	0.91	Two.Months
AM.24	Dual inoculation of soybean with Rhizophagus irregularis and commercial Bradyrhizobium japonicum increases nitrogen fixation and growth in organic and conventional soils	AIMS AGRICULTURE AND FOOD	10.3934/agrfood.2021028	AM	1.59	0.06	0.54	0.02	2.13	0.08	NA	NA	NA	NA	12	Gylcine.max.L.Merrill	Rhizophagus.irregularis	None	AM	Sinlge.AM	69.82	0.58	Two.Months
AM.24	Dual inoculation of soybean with Rhizophagus irregularis and commercial Bradyrhizobium japonicum increases nitrogen fixation and growth in organic and conventional soils	AIMS AGRICULTURE AND FOOD	10.3934/agrfood.2021028	AM	1.72	0.06	0.56	0.04	2.28	0.1	NA	NA	NA	NA	12	Gylcine.max.L.Merrill	Funneliformis.mosseae	Bradyrhizobium.NRB	AM.Bacteria	AM.Bacteria	71.13	0.42	Two.Months
AM.24	Dual inoculation of soybean with Rhizophagus irregularis and commercial Bradyrhizobium japonicum increases nitrogen fixation and growth in organic and conventional soils	AIMS AGRICULTURE AND FOOD	10.3934/agrfood.2021028	AM	1.88	0.05	0.61	0.01	2.49	0.06	NA	NA	NA	NA	12	Gylcine.max.L.Merrill	Funneliformis.mosseae	Bradyrhizobium.japonicum	AM.Bacteria	AM.Bacteria	73.89	0.81	Two.Months
AM.24	Dual inoculation of soybean with Rhizophagus irregularis and commercial Bradyrhizobium japonicum increases nitrogen fixation and growth in organic and conventional soils	AIMS AGRICULTURE AND FOOD	10.3934/agrfood.2021028	AM	1.8	0.05	0.57	0.02	2.37	0.07	NA	NA	NA	NA	12	Gylcine.max.L.Merrill	Rhizophagus.irregularis	Bradyrhizobium.NRB	AM.Bacteria	AM.Bacteria	72.65	0.45	Two.Months
AM.24	Dual inoculation of soybean with Rhizophagus irregularis and commercial Bradyrhizobium japonicum increases nitrogen fixation and growth in organic and conventional soils	AIMS AGRICULTURE AND FOOD	10.3934/agrfood.2021028	AM	2.03	0.06	0.69	0.03	2.72	0.09	NA	NA	NA	NA	12	Gylcine.max.L.Merrill	Rhizophagus.irregularis	Bradyrhizobium.japonicum	AM.Bacteria	AM.Bacteria	75.83	0.42	Two.Months
AM.25	Effect of Plant Growth Promoting Rhizobacteria (PGPR) and Arbuscular Mycorrhizal Fungi (AMF) on Salt Stress Tolerance of Casuarina obesa (Miq.)	FRONTIERS IN SUSTAINABLE FOOD SYSTEMS	10.3389/fsufs.2020.601004	AM	1.26	NA	0.32	NA	1.58	NA	45.52	NA	NA	NA	7	Casuarina.obesa.Miq.	None	None	Control	None	NA	NA	Four.Months
AM.25	Effect of Plant Growth Promoting Rhizobacteria (PGPR) and Arbuscular Mycorrhizal Fungi (AMF) on Salt Stress Tolerance of Casuarina obesa (Miq.)	FRONTIERS IN SUSTAINABLE FOOD SYSTEMS	10.3389/fsufs.2020.601004	AM	1.65	NA	0.47	NA	2.12	NA	52.5	NA	NA	NA	7	Casuarina.obesa.Miq.	None	Pantoea.agglomerans.lma2	Bacteria	Single.Bacteria	NA	NA	Four.Months
AM.25	Effect of Plant Growth Promoting Rhizobacteria (PGPR) and Arbuscular Mycorrhizal Fungi (AMF) on Salt Stress Tolerance of Casuarina obesa (Miq.)	FRONTIERS IN SUSTAINABLE FOOD SYSTEMS	10.3389/fsufs.2020.601004	AM	1.58	NA	0.44	NA	2.02	NA	52.21	NA	NA	NA	7	Casuarina.obesa.Miq.	None	Bacillus.sp.	Bacteria	Single.Bacteria	NA	NA	Four.Months
AM.25	Effect of Plant Growth Promoting Rhizobacteria (PGPR) and Arbuscular Mycorrhizal Fungi (AMF) on Salt Stress Tolerance of Casuarina obesa (Miq.)	FRONTIERS IN SUSTAINABLE FOOD SYSTEMS	10.3389/fsufs.2020.601004	AM	1.37	NA	0.39	NA	1.76	NA	44.41	NA	NA	NA	7	Casuarina.obesa.Miq.	Rhizophagus.fasciculatus		AM	Single.AM	NA	NA	Four.Months
AM.25	Effect of Plant Growth Promoting Rhizobacteria (PGPR) and Arbuscular Mycorrhizal Fungi (AMF) on Salt Stress Tolerance of Casuarina obesa (Miq.)	FRONTIERS IN SUSTAINABLE FOOD SYSTEMS	10.3389/fsufs.2020.601004	AM	1.22	NA	0.32	NA	1.54	NA	48.32	NA	NA	NA	7	Casuarina.obesa.Miq.	Rhizophagus.aggregatum		AM	Single.AM	NA	NA	Four.Months
AM.25	Effect of Plant Growth Promoting Rhizobacteria (PGPR) and Arbuscular Mycorrhizal Fungi (AMF) on Salt Stress Tolerance of Casuarina obesa (Miq.)	FRONTIERS IN SUSTAINABLE FOOD SYSTEMS	10.3389/fsufs.2020.601004	AM	1.72	NA	0.48	NA	2.2	NA	49.08	NA	NA	NA	7	Casuarina.obesa.Miq.	Rhizophagus.fasciculatus	Pantoea.agglomerans.lma2	AM.Bacteria	AM.Bacteria	NA	NA	Four.Months
AM.25	Effect of Plant Growth Promoting Rhizobacteria (PGPR) and Arbuscular Mycorrhizal Fungi (AMF) on Salt Stress Tolerance of Casuarina obesa (Miq.)	FRONTIERS IN SUSTAINABLE FOOD SYSTEMS	10.3389/fsufs.2020.601004	AM	1.46	NA	0.65	NA	2.11	NA	45.11	NA	NA	NA	7	Casuarina.obesa.Miq.	Rhizophagus.fasciculatus	Bacillus.sp.	AM.Bacteria	AM.Bacteria	NA	NA	Four.Months
AM.25	Effect of Plant Growth Promoting Rhizobacteria (PGPR) and Arbuscular Mycorrhizal Fungi (AMF) on Salt Stress Tolerance of Casuarina obesa (Miq.)	FRONTIERS IN SUSTAINABLE FOOD SYSTEMS	10.3389/fsufs.2020.601004	AM	1.15	NA	0.3	NA	1.45	NA	43.78	NA	NA	NA	7	Casuarina.obesa.Miq.	Rhizophagus.aggregatum	Pantoea.agglomerans.lma2	AM.Bacteria	AM.Bacteria	NA	NA	Four.Months
AM.25	Effect of Plant Growth Promoting Rhizobacteria (PGPR) and Arbuscular Mycorrhizal Fungi (AMF) on Salt Stress Tolerance of Casuarina obesa (Miq.)	FRONTIERS IN SUSTAINABLE FOOD SYSTEMS	10.3389/fsufs.2020.601004	AM	1.54	NA	0.33	NA	1.87	NA	43.92	NA	NA	NA	7	Casuarina.obesa.Miq.	Rhizophagus.aggregatum	Bacillus.sp.	AM.Bacteria	AM.Bacteria	NA	NA	Four.Months
AM.26	The interaction between Rhizoglomus irregulare and hyphae attached phosphate solubilizing bacteria increases plant biomass of Solanum lycopersicum	MICROBIOLOGICAL RESEARCH	10.1016/j.micres.2020.126556	AM	4.2	1	0.8	0.1	5	1.1	NA	NA	NA	NA	6	Solanum.lycopersicum.L	None	None	Control	None	NA	NA	Three.Months
AM.26	The interaction between Rhizoglomus irregulare and hyphae attached phosphate solubilizing bacteria increases plant biomass of Solanum lycopersicum	MICROBIOLOGICAL RESEARCH	10.1016/j.micres.2020.126556	AM	5.5	1	0.9	0.1	6.4	1.1	NA	NA	NA	NA	6	Solanum.lycopersicum.L	None	Pseudomonas.fluorescens.F113.PSB1	Bacteria	Single.Bacteria	NA	NA	Three.Months
AM.26	The interaction between Rhizoglomus irregulare and hyphae attached phosphate solubilizing bacteria increases plant biomass of Solanum lycopersicum	MICROBIOLOGICAL RESEARCH	10.1016/j.micres.2020.126556	AM	6.2	1	1	0.1	7.2	1.1	NA	NA	NA	NA	6	Solanum.lycopersicum.L	None	Psedudomonas.koreensis.D26.PSB11	Bacteria	Single.Bacteria	NA	NA	Three.Months
AM.26	The interaction between Rhizoglomus irregulare and hyphae attached phosphate solubilizing bacteria increases plant biomass of Solanum lycopersicum	MICROBIOLOGICAL RESEARCH	10.1016/j.micres.2020.126556	AM	5	1	1.2	0.1	6.2	1.1	NA	NA	NA	NA	6	Solanum.lycopersicum.L	None	Pseudomonas.fluorescens.F113.PSB18	Bacteria	Single.Bacteria	NA	NA	Three.Months
AM.26	The interaction between Rhizoglomus irregulare and hyphae attached phosphate solubilizing bacteria increases plant biomass of Solanum lycopersicum	MICROBIOLOGICAL RESEARCH	10.1016/j.micres.2020.126556	AM	6	1	1	0.1	7	1.1	NA	NA	NA	NA	6	Solanum.lycopersicum.L	Rhizophagus.irregulare.strain.QS69	None	AM	Single.AM	NA	NA	Three.Months
AM.26	The interaction between Rhizoglomus irregulare and hyphae attached phosphate solubilizing bacteria increases plant biomass of Solanum lycopersicum	MICROBIOLOGICAL RESEARCH	10.1016/j.micres.2020.126556	AM	6.2	1	1.5	0.1	7.7	1.1	NA	NA	NA	NA	6	Solanum.lycopersicum.L	Rhizophagus.irregulare.strain.QS69	Pseudomonas.fluorescens.F113.PSB1	AM.Bacteria	AM.Bacteria	NA	NA	Three.Months
AM.26	The interaction between Rhizoglomus irregulare and hyphae attached phosphate solubilizing bacteria increases plant biomass of Solanum lycopersicum	MICROBIOLOGICAL RESEARCH	10.1016/j.micres.2020.126556	AM	6.6	1	1.45	0.1	8.05	1.1	NA	NA	NA	NA	6	Solanum.lycopersicum.L	Rhizophagus.irregulare.strain.QS69	Psedudomonas.koreensis.D26.PSB11	AM.Bacteria	AM.Bacteria	NA	NA	Three.Months
AM.26	The interaction between Rhizoglomus irregulare and hyphae attached phosphate solubilizing bacteria increases plant biomass of Solanum lycopersicum	MICROBIOLOGICAL RESEARCH	10.1016/j.micres.2020.126556	AM	6	1	1.4	0.1	7.4	1.1	NA	NA	NA	NA	6	Solanum.lycopersicum.L	Rhizophagus.irregulare.strain.QS69	Pseudomonas.fluorescens.F113.PSB18	AM.Bacteria	AM.Bacteria	NA	NA	Three.Months
AM.27	Effect ofCasuarinaPlantations Inoculated with Arbuscular Mycorrhizal Fungi andFrankiaon the Diversity of Herbaceous Vegetation in Saline Environments in Senegal	DIVERSITY-BASEL	10.3390/d12080293	AM	NA	NA	NA	NA	NA	NA	65.14	NA	NA	NA	4	Casuarina.equisetifolia	None	None	Control	None	NA	NA	Six.Months
AM.27	Effect ofCasuarinaPlantations Inoculated with Arbuscular Mycorrhizal Fungi andFrankiaon the Diversity of Herbaceous Vegetation in Saline Environments in Senegal	DIVERSITY-BASEL	10.3390/d12080293	AM	NA	NA	NA	NA	NA	NA	68.94	NA	NA	NA	4	Casuarina.equisetifolia	None	Frankia.sp.strain.CeD	Bacteria	Single.Bacteria	NA	NA	Six.Months
AM.27	Effect ofCasuarinaPlantations Inoculated with Arbuscular Mycorrhizal Fungi andFrankiaon the Diversity of Herbaceous Vegetation in Saline Environments in Senegal	DIVERSITY-BASEL	10.3390/d12080293	AM	NA	NA	NA	NA	NA	NA	60.51	NA	NA	NA	4	Casuarina.equisetifolia	Rhizophagus.fasciculatus	None	AM	Single.AM	NA	NA	Six.Months
AM.27	Effect ofCasuarinaPlantations Inoculated with Arbuscular Mycorrhizal Fungi andFrankiaon the Diversity of Herbaceous Vegetation in Saline Environments in Senegal	DIVERSITY-BASEL	10.3390/d12080293	AM	NA	NA	NA	NA	NA	NA	73.67	NA	NA	NA	4	Casuarina.equisetifolia	Rhizophagus.fasciculatus	Frankia.sp.strain.CeD	AM.Bacteria	AM.Bacteria	NA	NA	Six.Months
AM.27	Effect ofCasuarinaPlantations Inoculated with Arbuscular Mycorrhizal Fungi andFrankiaon the Diversity of Herbaceous Vegetation in Saline Environments in Senegal	DIVERSITY-BASEL	10.3390/d12080293	AM	NA	NA	NA	NA	NA	NA	78.51	NA	NA	NA	4	Casuarina.glauca	None	None	Control	None	NA	NA	Six.Months
AM.27	Effect ofCasuarinaPlantations Inoculated with Arbuscular Mycorrhizal Fungi andFrankiaon the Diversity of Herbaceous Vegetation in Saline Environments in Senegal	DIVERSITY-BASEL	10.3390/d12080293	AM	NA	NA	NA	NA	NA	NA	79.1	NA	NA	NA	4	Casuarina.glauca	None	Frankia.sp.strain.CeD	Bacteria	Single.Bacteria	NA	NA	Six.Months
AM.27	Effect ofCasuarinaPlantations Inoculated with Arbuscular Mycorrhizal Fungi andFrankiaon the Diversity of Herbaceous Vegetation in Saline Environments in Senegal	DIVERSITY-BASEL	10.3390/d12080293	AM	NA	NA	NA	NA	NA	NA	81.98	NA	NA	NA	4	Casuarina.glauca	Rhizophagus.fasciculatus	None	AM	Single.AM	NA	NA	Six.Months
AM.27	Effect ofCasuarinaPlantations Inoculated with Arbuscular Mycorrhizal Fungi andFrankiaon the Diversity of Herbaceous Vegetation in Saline Environments in Senegal	DIVERSITY-BASEL	10.3390/d12080293	AM	NA	NA	NA	NA	NA	NA	88	NA	NA	NA	4	Casuarina.glauca	Rhizophagus.fasciculatus	Frankia.sp.strain.CeD	AM.Bacteria	AM.Bacteria	NA	NA	Six.Months
AM.27	Effect ofCasuarinaPlantations Inoculated with Arbuscular Mycorrhizal Fungi andFrankiaon the Diversity of Herbaceous Vegetation in Saline Environments in Senegal	DIVERSITY-BASEL	10.3390/d12080293	AM	NA	NA	NA	NA	NA	NA	107.81	NA	NA	NA	4	Casuarina.equisetifolia	None	None	Control	None	NA	NA	Twenty.Four.Months
AM.27	Effect ofCasuarinaPlantations Inoculated with Arbuscular Mycorrhizal Fungi andFrankiaon the Diversity of Herbaceous Vegetation in Saline Environments in Senegal	DIVERSITY-BASEL	10.3390/d12080293	AM	NA	NA	NA	NA	NA	NA	111.77	NA	NA	NA	4	Casuarina.equisetifolia	None	Frankia.sp.strain.CeD	Bacteria	Single.Bacteria	NA	NA	Twenty.Four.Months
AM.27	Effect ofCasuarinaPlantations Inoculated with Arbuscular Mycorrhizal Fungi andFrankiaon the Diversity of Herbaceous Vegetation in Saline Environments in Senegal	DIVERSITY-BASEL	10.3390/d12080293	AM	NA	NA	NA	NA	NA	NA	168.13	NA	NA	NA	4	Casuarina.equisetifolia	Rhizophagus.fasciculatus	None	AM	Single.AM	NA	NA	Twenty.Four.Months
AM.27	Effect ofCasuarinaPlantations Inoculated with Arbuscular Mycorrhizal Fungi andFrankiaon the Diversity of Herbaceous Vegetation in Saline Environments in Senegal	DIVERSITY-BASEL	10.3390/d12080293	AM	NA	NA	NA	NA	NA	NA	172.26	NA	NA	NA	4	Casuarina.equisetifolia	Rhizophagus.fasciculatus	Frankia.sp.strain.CeD	AM.Bacteria	AM.Bacteria	NA	NA	Twenty.Four.Months
AM.27	Effect ofCasuarinaPlantations Inoculated with Arbuscular Mycorrhizal Fungi andFrankiaon the Diversity of Herbaceous Vegetation in Saline Environments in Senegal	DIVERSITY-BASEL	10.3390/d12080293	AM	NA	NA	NA	NA	NA	NA	144.4	NA	NA	NA	4	Casuarina.glauca	None	None	Control	None	NA	NA	Twenty.Four.Months
AM.27	Effect ofCasuarinaPlantations Inoculated with Arbuscular Mycorrhizal Fungi andFrankiaon the Diversity of Herbaceous Vegetation in Saline Environments in Senegal	DIVERSITY-BASEL	10.3390/d12080293	AM	NA	NA	NA	NA	NA	NA	141.29	NA	NA	NA	4	Casuarina.glauca	None	Frankia.sp.strain.CeD	Bacteria	Single.Bacteria	NA	NA	Twenty.Four.Months
AM.27	Effect ofCasuarinaPlantations Inoculated with Arbuscular Mycorrhizal Fungi andFrankiaon the Diversity of Herbaceous Vegetation in Saline Environments in Senegal	DIVERSITY-BASEL	10.3390/d12080293	AM	NA	NA	NA	NA	NA	NA	181.05	NA	NA	NA	4	Casuarina.glauca	Rhizophagus.fasciculatus	None	AM	Single.AM	NA	NA	Twenty.Four.Months
AM.27	Effect ofCasuarinaPlantations Inoculated with Arbuscular Mycorrhizal Fungi andFrankiaon the Diversity of Herbaceous Vegetation in Saline Environments in Senegal	DIVERSITY-BASEL	10.3390/d12080293	AM	NA	NA	NA	NA	NA	NA	166.98	NA	NA	NA	4	Casuarina.glauca	Rhizophagus.fasciculatus	Frankia.sp.strain.CeD	AM.Bacteria	AM.Bacteria	NA	NA	Twenty.Four.Months
AM.27	Effect ofCasuarinaPlantations Inoculated with Arbuscular Mycorrhizal Fungi andFrankiaon the Diversity of Herbaceous Vegetation in Saline Environments in Senegal	DIVERSITY-BASEL	10.3390/d12080293	AM	NA	NA	NA	NA	NA	NA	125.63	NA	NA	NA	4	Casuarina.equisetifolia	None	None	Control	None	NA	NA	Thirty.Six.Months
AM.27	Effect ofCasuarinaPlantations Inoculated with Arbuscular Mycorrhizal Fungi andFrankiaon the Diversity of Herbaceous Vegetation in Saline Environments in Senegal	DIVERSITY-BASEL	10.3390/d12080293	AM	NA	NA	NA	NA	NA	NA	127.45	NA	NA	NA	4	Casuarina.equisetifolia	None	Frankia.sp.strain.CeD	Bacteria	Single.Bacteria	NA	NA	Thirty.Six.Months
AM.27	Effect ofCasuarinaPlantations Inoculated with Arbuscular Mycorrhizal Fungi andFrankiaon the Diversity of Herbaceous Vegetation in Saline Environments in Senegal	DIVERSITY-BASEL	10.3390/d12080293	AM	NA	NA	NA	NA	NA	NA	180.13	NA	NA	NA	4	Casuarina.equisetifolia	Rhizophagus.fasciculatus	None	AM	Single.AM	NA	NA	Thirty.Six.Months
AM.27	Effect ofCasuarinaPlantations Inoculated with Arbuscular Mycorrhizal Fungi andFrankiaon the Diversity of Herbaceous Vegetation in Saline Environments in Senegal	DIVERSITY-BASEL	10.3390/d12080293	AM	NA	NA	NA	NA	NA	NA	186.88	NA	NA	NA	4	Casuarina.equisetifolia	Rhizophagus.fasciculatus	Frankia.sp.strain.CeD	AM.Bacteria	AM.Bacteria	NA	NA	Thirty.Six.Months
AM.27	Effect ofCasuarinaPlantations Inoculated with Arbuscular Mycorrhizal Fungi andFrankiaon the Diversity of Herbaceous Vegetation in Saline Environments in Senegal	DIVERSITY-BASEL	10.3390/d12080293	AM	NA	NA	NA	NA	NA	NA	152.77	NA	NA	NA	4	Casuarina.glauca	None	None	Control	None	NA	NA	Thirty.Six.Months
AM.27	Effect ofCasuarinaPlantations Inoculated with Arbuscular Mycorrhizal Fungi andFrankiaon the Diversity of Herbaceous Vegetation in Saline Environments in Senegal	DIVERSITY-BASEL	10.3390/d12080293	AM	NA	NA	NA	NA	NA	NA	163.29	NA	NA	NA	4	Casuarina.glauca	None	Frankia.sp.strain.CeD	Bacteria	Single.Bacteria	NA	NA	Thirty.Six.Months
AM.27	Effect ofCasuarinaPlantations Inoculated with Arbuscular Mycorrhizal Fungi andFrankiaon the Diversity of Herbaceous Vegetation in Saline Environments in Senegal	DIVERSITY-BASEL	10.3390/d12080293	AM	NA	NA	NA	NA	NA	NA	196.5	NA	NA	NA	4	Casuarina.glauca	Rhizophagus.fasciculatus	None	AM	Single.AM	NA	NA	Thirty.Six.Months
AM.27	Effect ofCasuarinaPlantations Inoculated with Arbuscular Mycorrhizal Fungi andFrankiaon the Diversity of Herbaceous Vegetation in Saline Environments in Senegal	DIVERSITY-BASEL	10.3390/d12080293	AM	NA	NA	NA	NA	NA	NA	192.38	NA	NA	NA	4	Casuarina.glauca	Rhizophagus.fasciculatus	Frankia.sp.strain.CeD	AM.Bacteria	AM.Bacteria	NA	NA	Thirty.Six.Months
AM.28	Rhizoglomus intraradicesand associatedBrevibacterium frigoritoleransenhance the competitive growth ofFlaveria bidentis	PLANT AND SOIL	10.1007/s11104-020-04594-1	AM	NA	NA	NA	NA	2	0.002	NA	NA	7000	100	10	Flaveria.bidentis	None	None	Control	None	0	0	Three.Months
AM.28	Rhizoglomus intraradicesand associatedBrevibacterium frigoritoleransenhance the competitive growth ofFlaveria bidentis	PLANT AND SOIL	10.1007/s11104-020-04594-1	AM	NA	NA	NA	NA	5.8	0.002	NA	NA	11000	100	10	Flaveria.bidentis	None	Brevibacterium.frigoritolerans	Bacteria	Single.Bacteria	0	0	Three.Months
AM.28	Rhizoglomus intraradicesand associatedBrevibacterium frigoritoleransenhance the competitive growth ofFlaveria bidentis	PLANT AND SOIL	10.1007/s11104-020-04594-1	AM	NA	NA	NA	NA	1.5	0.002	NA	NA	3000	100	10	Flaveria.bidentis	Rhizoglomus.intraradices	None	AM	Single.AM	51	2	Three.Months
AM.28	Rhizoglomus intraradicesand associatedBrevibacterium frigoritoleransenhance the competitive growth ofFlaveria bidentis	PLANT AND SOIL	10.1007/s11104-020-04594-1	AM	NA	NA	NA	NA	5.9	0.002	NA	NA	10800	100	10	Flaveria.bidentis	Rhizoglomus.intraradices	Brevibacterium.frigoritolerans	AM.Bacteria	AM.Bacteria	62	2	Three.Months
AM.28	Rhizoglomus intraradicesand associatedBrevibacterium frigoritoleransenhance the competitive growth ofFlaveria bidentis	PLANT AND SOIL	10.1007/s11104-020-04594-1	AM	NA	NA	NA	NA	1.1	0.002	NA	NA	10000	100	10	Eclipta.prostrata	None	None	Control	None	0	0	Three.Months
AM.28	Rhizoglomus intraradicesand associatedBrevibacterium frigoritoleransenhance the competitive growth ofFlaveria bidentis	PLANT AND SOIL	10.1007/s11104-020-04594-1	AM	NA	NA	NA	NA	1.75	0.002	NA	NA	14000	100	10	Eclipta.prostrata	None	Brevibacterium.frigoritolerans	Bacteria	Single.Bacteria	0	0	Three.Months
AM.28	Rhizoglomus intraradicesand associatedBrevibacterium frigoritoleransenhance the competitive growth ofFlaveria bidentis	PLANT AND SOIL	10.1007/s11104-020-04594-1	AM	NA	NA	NA	NA	1	0.002	NA	NA	8000	100	10	Eclipta.prostrata	Rhizoglomus.intraradices	None	AM	Single.AM	35	2	Three.Months
AM.28	Rhizoglomus intraradicesand associatedBrevibacterium frigoritoleransenhance the competitive growth ofFlaveria bidentis	PLANT AND SOIL	10.1007/s11104-020-04594-1	AM	NA	NA	NA	NA	3.1	0.002	NA	NA	14100	100	10	Eclipta.prostrata	Rhizoglomus.intraradices	Brevibacterium.frigoritolerans	AM.Bacteria	AM.Bacteria	44	2	Three.Months
AM.29	Mycorrhizal Fungi and Thiobacillus Co-inoculation Improve the Physiological Indices of Lallemantia iberica Under Salinity Stress	CURRENT MICROBIOLOGY	10.1007/s00284-020-02034-y	AM	NA	NA	NA	NA	0.75	0.1	NA	NA	NA	NA	3	Lallemantia.iberica	None	None	Control	None	4	0.5	Three.Months
AM.29	Mycorrhizal Fungi and Thiobacillus Co-inoculation Improve the Physiological Indices of Lallemantia iberica Under Salinity Stress	CURRENT MICROBIOLOGY	10.1007/s00284-020-02034-y	AM	NA	NA	NA	NA	0.7	0.1	NA	NA	NA	NA	3	Lallemantia.iberica	None	Thiobacillus.sp.	Bacteria	Single.Bacteria	4	0.5	Three.Months
AM.29	Mycorrhizal Fungi and Thiobacillus Co-inoculation Improve the Physiological Indices of Lallemantia iberica Under Salinity Stress	CURRENT MICROBIOLOGY	10.1007/s00284-020-02034-y	AM	NA	NA	NA	NA	0.8	0.1	NA	NA	NA	NA	3	Lallemantia.iberica	Funneliformis.mosseae	None	AM	Single.AM	65	1	Three.Months
AM.29	Mycorrhizal Fungi and Thiobacillus Co-inoculation Improve the Physiological Indices of Lallemantia iberica Under Salinity Stress	CURRENT MICROBIOLOGY	10.1007/s00284-020-02034-y	AM	NA	NA	NA	NA	0.82	0.1	NA	NA	NA	NA	3	Lallemantia.iberica	Funneliformis.mosseae	Thiobacillus.sp.	AM.Bacteria	AM.Bacteria	59	1	Three.Months
AM.30	Bacteria from native soil in combination with arbuscular mycorrhizal fungi augment wheat yield and biofortification	PLANT PHYSIOLOGY AND BIOCHEMISTRY	10.1016/j.plaphy.2020.02.039	AM	NA	NA	NA	NA	5.88	0.02	68	2.78	NA	NA	9	Triticum.L.HD-3086	None	None	Control	None	NA	NA	Three.Months
AM.30	Bacteria from native soil in combination with arbuscular mycorrhizal fungi augment wheat yield and biofortification	PLANT PHYSIOLOGY AND BIOCHEMISTRY	10.1016/j.plaphy.2020.02.039	AM	NA	NA	NA	NA	6.83	0.23	74.3	3.3	NA	NA	9	Triticum.L.HD-3086	None	Bacillus.sp.ARP8	Bacteria	Single.Bacteria	NA	NA	Three.Months
AM.30	Bacteria from native soil in combination with arbuscular mycorrhizal fungi augment wheat yield and biofortification	PLANT PHYSIOLOGY AND BIOCHEMISTRY	10.1016/j.plaphy.2020.02.039	AM	NA	NA	NA	NA	7.84	0.19	77.3	0.67	NA	NA	9	Triticum.L.HD-3086	None	Staphylococcus.sp.CP6	Bacteria	Single.Bacteria	NA	NA	Three.Months
AM.30	Bacteria from native soil in combination with arbuscular mycorrhizal fungi augment wheat yield and biofortification	PLANT PHYSIOLOGY AND BIOCHEMISTRY	10.1016/j.plaphy.2020.02.039	AM	NA	NA	NA	NA	8.25	0.18	78.7	1.4	NA	NA	9	Triticum.L.HD-3086		Bacillus.sp.CP4	Bacteria	Single.Bacteria	NA	NA	Three.Months
AM.30	Bacteria from native soil in combination with arbuscular mycorrhizal fungi augment wheat yield and biofortification	PLANT PHYSIOLOGY AND BIOCHEMISTRY	10.1016/j.plaphy.2020.02.039	AM	NA	NA	NA	NA	6.06	0.14	68.3	2.14	NA	NA	9	Triticum.L.HD-3086	Commericial.VAM	None	AM	Single.AM	NA	NA	Three.Months
AM.30	Bacteria from native soil in combination with arbuscular mycorrhizal fungi augment wheat yield and biofortification	PLANT PHYSIOLOGY AND BIOCHEMISTRY	10.1016/j.plaphy.2020.02.039	AM	NA	NA	NA	NA	6.65	0.24	71.17	1.54	NA	NA	9	Triticum.L.HD-3086	None	Paenibacilus.sp.AHP4	Bacteria	Single.Bacteria	NA	NA	Three.Months
AM.30	Bacteria from native soil in combination with arbuscular mycorrhizal fungi augment wheat yield and biofortification	PLANT PHYSIOLOGY AND BIOCHEMISTRY	10.1016/j.plaphy.2020.02.039	AM	NA	NA	NA	NA	7.43	0.17	69.15	1.95	NA	NA	9	Triticum.L.HD-3086	None	Bacillus.sp.AHP3	Bacteria	Single.Bacteria	NA	NA	Three.Months
AM.30	Bacteria from native soil in combination with arbuscular mycorrhizal fungi augment wheat yield and biofortification	PLANT PHYSIOLOGY AND BIOCHEMISTRY	10.1016/j.plaphy.2020.02.039	AM	NA	NA	NA	NA	6.19	0.37	69.3	3.4	NA	NA	9	Triticum.L.HD-3086	None	Bacillus.subtilis.PR30	Bacteria	Single.Bacteria	NA	NA	Three.Months
AM.30	Bacteria from native soil in combination with arbuscular mycorrhizal fungi augment wheat yield and biofortification	PLANT PHYSIOLOGY AND BIOCHEMISTRY	10.1016/j.plaphy.2020.02.039	AM	NA	NA	NA	NA	5.97	0.22	74.5	2.45	NA	NA	9	Triticum.L.HD-3086	None	Pseudomonas.chlororaphis.PR29	Bacteria	Single.Bacteria	NA	NA	Three.Months
AM.30	Bacteria from native soil in combination with arbuscular mycorrhizal fungi augment wheat yield and biofortification	PLANT PHYSIOLOGY AND BIOCHEMISTRY	10.1016/j.plaphy.2020.02.039	AM	NA	NA	NA	NA	6.68	0.34	69	1.65	NA	NA	9	Triticum.L.HD-3086	None	Pseudomonas.sp.RA6	Bacteria	Single.Bacteria	NA	NA	Three.Months
AM.30	Bacteria from native soil in combination with arbuscular mycorrhizal fungi augment wheat yield and biofortification	PLANT PHYSIOLOGY AND BIOCHEMISTRY	10.1016/j.plaphy.2020.02.039	AM	NA	NA	NA	NA	7.13	0.23	72.33	0.88	NA	NA	9	Triticum.L.HD-3086	Commericial.VAM	Bacillus.sp.ARP8	AM.Bacteria	AM.Bacteria	NA	NA	Three.Months
AM.30	Bacteria from native soil in combination with arbuscular mycorrhizal fungi augment wheat yield and biofortification	PLANT PHYSIOLOGY AND BIOCHEMISTRY	10.1016/j.plaphy.2020.02.039	AM	NA	NA	NA	NA	7.6	0.35	75.8	1.6	NA	NA	9	Triticum.L.HD-3086	Commericial.VAM	Staphylococcus.sp.CP6	AM.Bacteria	AM.Bacteria	NA	NA	Three.Months
AM.30	Bacteria from native soil in combination with arbuscular mycorrhizal fungi augment wheat yield and biofortification	PLANT PHYSIOLOGY AND BIOCHEMISTRY	10.1016/j.plaphy.2020.02.039	AM	NA	NA	NA	NA	8.16	0.14	78.5	0.9	NA	NA	9	Triticum.L.HD-3086	Commericial.VAM	Bacillus.sp.CP4	AM.Bacteria	AM.Bacteria	NA	NA	Three.Months
AM.30	Bacteria from native soil in combination with arbuscular mycorrhizal fungi augment wheat yield and biofortification	PLANT PHYSIOLOGY AND BIOCHEMISTRY	10.1016/j.plaphy.2020.02.039	AM	NA	NA	NA	NA	7.26	0.29	70.5	3.66	NA	NA	9	Triticum.L.HD-3086	Commericial.VAM	Paenibacilus.sp.AHP4	AM.Bacteria	AM.Bacteria	NA	NA	Three.Months
AM.30	Bacteria from native soil in combination with arbuscular mycorrhizal fungi augment wheat yield and biofortification	PLANT PHYSIOLOGY AND BIOCHEMISTRY	10.1016/j.plaphy.2020.02.039	AM	NA	NA	NA	NA	7.55	0.27	76.17	1.6	NA	NA	9	Triticum.L.HD-3086	Commericial.VAM	Bacillus.sp.AHP3	AM.Bacteria	AM.Bacteria	NA	NA	Three.Months
AM.30	Bacteria from native soil in combination with arbuscular mycorrhizal fungi augment wheat yield and biofortification	PLANT PHYSIOLOGY AND BIOCHEMISTRY	10.1016/j.plaphy.2020.02.039	AM	NA	NA	NA	NA	6.66	0.34	74.3	1.74	NA	NA	9	Triticum.L.HD-3086	Commericial.VAM	Bacillus.subtilis.PR30	AM.Bacteria	AM.Bacteria	NA	NA	Three.Months
AM.30	Bacteria from native soil in combination with arbuscular mycorrhizal fungi augment wheat yield and biofortification	PLANT PHYSIOLOGY AND BIOCHEMISTRY	10.1016/j.plaphy.2020.02.039	AM	NA	NA	NA	NA	6.8	0.3	74.5	1.54	NA	NA	9	Triticum.L.HD-3086	Commericial.VAM	Pseudomonas.chlororaphis.PR29	AM.Bacteria	AM.Bacteria	NA	NA	Three.Months
AM.30	Bacteria from native soil in combination with arbuscular mycorrhizal fungi augment wheat yield and biofortification	PLANT PHYSIOLOGY AND BIOCHEMISTRY	10.1016/j.plaphy.2020.02.039	AM	NA	NA	NA	NA	6.96	0.27	68.8	4.6	NA	NA	9	Triticum.L.HD-3086	Commericial.VAM	Pseudomonas.sp.RA6	AM.Bacteria	AM.Bacteria	NA	NA	Three.Months
AM.30	Bacteria from native soil in combination with arbuscular mycorrhizal fungi augment wheat yield and biofortification	PLANT PHYSIOLOGY AND BIOCHEMISTRY	10.1016/j.plaphy.2020.02.039	AM	NA	NA	NA	NA	5.15	0.2	68.5	2.78	NA	NA	9	Triticum.L.HD-2967	None	None	Control	None	NA	NA	Three.Months
AM.30	Bacteria from native soil in combination with arbuscular mycorrhizal fungi augment wheat yield and biofortification	PLANT PHYSIOLOGY AND BIOCHEMISTRY	10.1016/j.plaphy.2020.02.039	AM	NA	NA	NA	NA	7	0.28	72	1.88	NA	NA	9	Triticum.L.HD-2967	None	Bacillus.sp.ARP8	Bacteria	Single.Bacteria	NA	NA	Three.Months
AM.30	Bacteria from native soil in combination with arbuscular mycorrhizal fungi augment wheat yield and biofortification	PLANT PHYSIOLOGY AND BIOCHEMISTRY	10.1016/j.plaphy.2020.02.039	AM	NA	NA	NA	NA	7.36	0.2	75.3	0.49	NA	NA	9	Triticum.L.HD-2967	None	Staphylococcus.sp.CP6	Bacteria	Single.Bacteria	NA	NA	Three.Months
AM.30	Bacteria from native soil in combination with arbuscular mycorrhizal fungi augment wheat yield and biofortification	PLANT PHYSIOLOGY AND BIOCHEMISTRY	10.1016/j.plaphy.2020.02.039	AM	NA	NA	NA	NA	7.76	0.2	77.2	1.1	NA	NA	9	Triticum.L.HD-2967		Bacillus.sp.CP4	Bacteria	Single.Bacteria	NA	NA	Three.Months
AM.30	Bacteria from native soil in combination with arbuscular mycorrhizal fungi augment wheat yield and biofortification	PLANT PHYSIOLOGY AND BIOCHEMISTRY	10.1016/j.plaphy.2020.02.039	AM	NA	NA	NA	NA	6.49	0.3	69.17	2.57	NA	NA	9	Triticum.L.HD-2967	Commericial.VAM	None	AM	Single.AM	NA	NA	Three.Months
AM.30	Bacteria from native soil in combination with arbuscular mycorrhizal fungi augment wheat yield and biofortification	PLANT PHYSIOLOGY AND BIOCHEMISTRY	10.1016/j.plaphy.2020.02.039	AM	NA	NA	NA	NA	7.06	0.2	69	1.26	NA	NA	9	Triticum.L.HD-2967	None	Paenibacilus.sp.AHP4	Bacteria	Single.Bacteria	NA	NA	Three.Months
AM.30	Bacteria from native soil in combination with arbuscular mycorrhizal fungi augment wheat yield and biofortification	PLANT PHYSIOLOGY AND BIOCHEMISTRY	10.1016/j.plaphy.2020.02.039	AM	NA	NA	NA	NA	7.16	0.2	71.8	1.76	NA	NA	9	Triticum.L.HD-2967	None	Bacillus.sp.AHP3	Bacteria	Single.Bacteria	NA	NA	Three.Months
AM.30	Bacteria from native soil in combination with arbuscular mycorrhizal fungi augment wheat yield and biofortification	PLANT PHYSIOLOGY AND BIOCHEMISTRY	10.1016/j.plaphy.2020.02.039	AM	NA	NA	NA	NA	6.1	0.39	69.8	0.7	NA	NA	9	Triticum.L.HD-2967	None	Bacillus.subtilis.PR30	Bacteria	Single.Bacteria	NA	NA	Three.Months
AM.30	Bacteria from native soil in combination with arbuscular mycorrhizal fungi augment wheat yield and biofortification	PLANT PHYSIOLOGY AND BIOCHEMISTRY	10.1016/j.plaphy.2020.02.039	AM	NA	NA	NA	NA	5.6	0.3	75.8	2.2	NA	NA	9	Triticum.L.HD-2967	None	Pseudomonas.chlororaphis.PR29	Bacteria	Single.Bacteria	NA	NA	Three.Months
AM.30	Bacteria from native soil in combination with arbuscular mycorrhizal fungi augment wheat yield and biofortification	PLANT PHYSIOLOGY AND BIOCHEMISTRY	10.1016/j.plaphy.2020.02.039	AM	NA	NA	NA	NA	6.27	0.23	69.24	0.95	NA	NA	9	Triticum.L.HD-2967	None	Pseudomonas.sp.RA6	Bacteria	Single.Bacteria	NA	NA	Three.Months
AM.30	Bacteria from native soil in combination with arbuscular mycorrhizal fungi augment wheat yield and biofortification	PLANT PHYSIOLOGY AND BIOCHEMISTRY	10.1016/j.plaphy.2020.02.039	AM	NA	NA	NA	NA	7.26	0.2	73.7	1.84	NA	NA	9	Triticum.L.HD-2967	Commericial.VAM	Bacillus.sp.ARP8	AM.Bacteria	AM.Bacteria	NA	NA	Three.Months
AM.30	Bacteria from native soil in combination with arbuscular mycorrhizal fungi augment wheat yield and biofortification	PLANT PHYSIOLOGY AND BIOCHEMISTRY	10.1016/j.plaphy.2020.02.039	AM	NA	NA	NA	NA	7.37	0.3	71.8	1.8	NA	NA	9	Triticum.L.HD-2967	Commericial.VAM	Staphylococcus.sp.CP6	AM.Bacteria	AM.Bacteria	NA	NA	Three.Months
AM.30	Bacteria from native soil in combination with arbuscular mycorrhizal fungi augment wheat yield and biofortification	PLANT PHYSIOLOGY AND BIOCHEMISTRY	10.1016/j.plaphy.2020.02.039	AM	NA	NA	NA	NA	7.65	0.2	78	2	NA	NA	9	Triticum.L.HD-2967	Commericial.VAM	Bacillus.sp.CP4	AM.Bacteria	AM.Bacteria	NA	NA	Three.Months
AM.30	Bacteria from native soil in combination with arbuscular mycorrhizal fungi augment wheat yield and biofortification	PLANT PHYSIOLOGY AND BIOCHEMISTRY	10.1016/j.plaphy.2020.02.039	AM	NA	NA	NA	NA	7.3	0.1	68.8	1.05	NA	NA	9	Triticum.L.HD-2967	Commericial.VAM	Paenibacilus.sp.AHP4	AM.Bacteria	AM.Bacteria	NA	NA	Three.Months
AM.30	Bacteria from native soil in combination with arbuscular mycorrhizal fungi augment wheat yield and biofortification	PLANT PHYSIOLOGY AND BIOCHEMISTRY	10.1016/j.plaphy.2020.02.039	AM	NA	NA	NA	NA	7.13	0.26	70.5	1.1	NA	NA	9	Triticum.L.HD-2967	Commericial.VAM	Bacillus.sp.AHP3	AM.Bacteria	AM.Bacteria	NA	NA	Three.Months
AM.30	Bacteria from native soil in combination with arbuscular mycorrhizal fungi augment wheat yield and biofortification	PLANT PHYSIOLOGY AND BIOCHEMISTRY	10.1016/j.plaphy.2020.02.039	AM	NA	NA	NA	NA	6.08	0.3	75	1.8	NA	NA	9	Triticum.L.HD-2967	Commericial.VAM	Bacillus.subtilis.PR30	AM.Bacteria	AM.Bacteria	NA	NA	Three.Months
AM.30	Bacteria from native soil in combination with arbuscular mycorrhizal fungi augment wheat yield and biofortification	PLANT PHYSIOLOGY AND BIOCHEMISTRY	10.1016/j.plaphy.2020.02.039	AM	NA	NA	NA	NA	6.23	0.15	72.3	1.1	NA	NA	9	Triticum.L.HD-2967	Commericial.VAM	Pseudomonas.chlororaphis.PR29	AM.Bacteria	AM.Bacteria	NA	NA	Three.Months
AM.30	Bacteria from native soil in combination with arbuscular mycorrhizal fungi augment wheat yield and biofortification	PLANT PHYSIOLOGY AND BIOCHEMISTRY	10.1016/j.plaphy.2020.02.039	AM	NA	NA	NA	NA	6.21	0.2	72.17	2.3	NA	NA	9	Triticum.L.HD-2967	Commericial.VAM	Pseudomonas.sp.RA6	AM.Bacteria	AM.Bacteria	NA	NA	Three.Months
AM.31	Phytodepuration of Pyroligneous Liquor: A Case Study	APPLIED SCIENCES-BASEL	10.3390/app10072553	AM	5	1	27	1	32	2	NA	NA	NA	NA	15	Phramites.australis.Cav	None	None	Control	None	NA	NA	One.Month
AM.31	Phytodepuration of Pyroligneous Liquor: A Case Study	APPLIED SCIENCES-BASEL	10.3390/app10072553	AM	8	1	35	1	43	2	NA	NA	NA	NA	15	Phramites.australis.Cav	Rhizophagus.sp	None	AM	Single.AM	NA	NA	One.Month
AM.31	Phytodepuration of Pyroligneous Liquor: A Case Study	APPLIED SCIENCES-BASEL	10.3390/app10072553	AM	7	1	27	1	34	2	NA	NA	NA	NA	15	Phramites.australis.Cav	None	Pseudomonas.protegens.PF7	Bacteria	Single.Bacteria	NA	NA	One.Month
AM.31	Phytodepuration of Pyroligneous Liquor: A Case Study	APPLIED SCIENCES-BASEL	10.3390/app10072553	AM	9	1	35	1	44	2	NA	NA	NA	NA	15	Phramites.australis.Cav	Rhizophagus.sp	Pseudomonas.protegens.PF7	AM.Bacteria	AM.Bacteria	NA	NA	One.Month
AM.32	Interaction between Phosphate Solubilizing Bacteria and Arbuscular Mycorrhizal Fungi on Growth Promotion and Tuber Inulin Content of Helianthus tuberosus L	SCIENTIFIC REPORTS	10.1038/s41598-020-61846-x	AM	NA	NA	NA	NA	11	2	31.8	NA	23.082	NA	3	Helianthus.tuberosus.L	None	None	Control	None	17.33	NA	Three.Months
AM.32	Interaction between Phosphate Solubilizing Bacteria and Arbuscular Mycorrhizal Fungi on Growth Promotion and Tuber Inulin Content of Helianthus tuberosus L	SCIENTIFIC REPORTS	10.1038/s41598-020-61846-x	AM	NA	NA	NA	NA	18	2	66.6	NA	50.161	NA	3	Helianthus.tuberosus.L	Glomus.multisubtensum.KKU-UD-JA-DBr	None	AM	Single.AM	30.33	NA	Three.Months
AM.32	Interaction between Phosphate Solubilizing Bacteria and Arbuscular Mycorrhizal Fungi on Growth Promotion and Tuber Inulin Content of Helianthus tuberosus L	SCIENTIFIC REPORTS	10.1038/s41598-020-61846-x	AM	NA	NA	NA	NA	20	2	55.7	NA	87.751	NA	3	Helianthus.tuberosus.L	Rhizophagus.intraradices.KKU-Wh	None	AM	Single.AM	55.67	NA	Three.Months
AM.32	Interaction between Phosphate Solubilizing Bacteria and Arbuscular Mycorrhizal Fungi on Growth Promotion and Tuber Inulin Content of Helianthus tuberosus L	SCIENTIFIC REPORTS	10.1038/s41598-020-61846-x	AM	NA	NA	NA	NA	16	2	51.3	NA	42.875	NA	3	Helianthus.tuberosus.L	None	Klebsiella.variicola	Bacteria	Single.Bacteria	55	NA	Three.Months
AM.32	Interaction between Phosphate Solubilizing Bacteria and Arbuscular Mycorrhizal Fungi on Growth Promotion and Tuber Inulin Content of Helianthus tuberosus L	SCIENTIFIC REPORTS	10.1038/s41598-020-61846-x	AM	NA	NA	NA	NA	17	2	52.8	NA	88.484	NA	3	Helianthus.tuberosus.L	Glomus.multisubtensum.KKU-UD-JA-DBr	Klebsiella.variicola	AM.Bacteria	AM.Bacteria	66.93	NA	Three.Months
AM.32	Interaction between Phosphate Solubilizing Bacteria and Arbuscular Mycorrhizal Fungi on Growth Promotion and Tuber Inulin Content of Helianthus tuberosus L	SCIENTIFIC REPORTS	10.1038/s41598-020-61846-x	AM	NA	NA	NA	NA	30	2	72.2	NA	56.009	NA	3	Helianthus.tuberosus.L	Rhizophagus.intraradices.KKU-Wh	Klebsiella.variicola	AM.Bacteria	AM.Bacteria	72.83	NA	Three.Months
AM.33	Effect of Arbuscular Mycorrhizal Fungi (AMF) and Plant Growth-Promoting Bacteria (PGPR) Inoculations on Elaeagnus aangustifolia L. in Saline Soil	APPLIED SCIENCES-BASEL	10.3390/app10030945	AM	0.8	0.2	0.25	0.2	1.05	0.4	20	5	600	100	5	Elaegnus.angustifolia.L	None	None	Control	None	5	1	Four.Months
AM.33	Effect of Arbuscular Mycorrhizal Fungi (AMF) and Plant Growth-Promoting Bacteria (PGPR) Inoculations on Elaeagnus aangustifolia L. in Saline Soil	APPLIED SCIENCES-BASEL	10.3390/app10030945	AM	3.1	0.2	1.5	0.2	4.6	0.4	33	5	950	100	5	Elaegnus.angustifolia.L	Glomus.mosseae	None	AM	Single.AM	90	1	Four.Months
AM.33	Effect of Arbuscular Mycorrhizal Fungi (AMF) and Plant Growth-Promoting Bacteria (PGPR) Inoculations on Elaeagnus aangustifolia L. in Saline Soil	APPLIED SCIENCES-BASEL	10.3390/app10030945	AM	1.3	0.2	0.8	0.2	2.1	0.4	27	2	750	100	5	Elaegnus.angustifolia.L	None	Bacillus.amyloliquefaciens	Bacteria	Single.Bacteria	10	1	Four.Months
AM.33	Effect of Arbuscular Mycorrhizal Fungi (AMF) and Plant Growth-Promoting Bacteria (PGPR) Inoculations on Elaeagnus aangustifolia L. in Saline Soil	APPLIED SCIENCES-BASEL	10.3390/app10030945	AM	1.7	0.2	1.1	0.2	2.8	0.4	30	2	800	100	5	Elaegnus.angustifolia.L	Glomus.mosseae	Bacillus.amyloliquefaciens	AM.Bacteria	AM.Bacteria	80	1	Four.Months
AM.34	Co-inoculation with a bacterium and arbuscular mycorrhizal fungi improves root colonization, plant mineral nutrition, and plant growth of a Cyperaceae plant in an ultramafic soil	MYCORRHIZA	10.1007/s00572-019-00929-8	AM	0.24	0.075	0.11	0.05	0.35	0.125	NA	NA	NA	NA	15	Tetraria.comosa	None	None	Control	None	0	0	Eight.Months
AM.34	Co-inoculation with a bacterium and arbuscular mycorrhizal fungi improves root colonization, plant mineral nutrition, and plant growth of a Cyperaceae plant in an ultramafic soil	MYCORRHIZA	10.1007/s00572-019-00929-8	AM	0.22	0.075	0.11	0.05	0.33	0.125	NA	NA	NA	NA	15	Tetraria.comosa	Rhizophagus.neocaledonicus.Claroideoglomus.etunicatum.nc	None	AM	Multi.AM	2.5	0.5	Eight.Months
AM.34	Co-inoculation with a bacterium and arbuscular mycorrhizal fungi improves root colonization, plant mineral nutrition, and plant growth of a Cyperaceae plant in an ultramafic soil	MYCORRHIZA	10.1007/s00572-019-00929-8	AM	0.45	0.075	0.26	0.05	0.71	0.125	NA	NA	NA	NA	15	Tetraria.comosa	None	Curtobacterium.citreum	Bacteria	Single.Bacteria	0	0	Eight.Months
AM.34	Co-inoculation with a bacterium and arbuscular mycorrhizal fungi improves root colonization, plant mineral nutrition, and plant growth of a Cyperaceae plant in an ultramafic soil	MYCORRHIZA	10.1007/s00572-019-00929-8	AM	0.61	0.075	0.325	0.05	0.935	0.125	NA	NA	NA	NA	15	Tetraria.comosa	Rhizophagus.neocaledonicus.Claroideoglomus.etunicatum.nc	Curtobacterium.citreum	AM.Bacteria	AM.AM.Bacteria	33	5	Eight.Months
AM.35	SYMBIOTIC EFFICIENCY OF INOCULATION WITH NITROGEN-FIXING BACTERIA AND ARBUSCULAR MYCORRHIZAL FUNGI IN Tachigali vulgaris SEEDLINGS	REVISTA ARVORE	10.1590/1806-908820200000024	AM	0.95	0.1	0.3	0.1	1.25	0.2	20	1	NA	NA	10	Tachigali.vulgaris	None	Bradyrhizobium.sp.8402	Bacteria	Single.Bacteria	NA	NA	Nine.Months
AM.35	SYMBIOTIC EFFICIENCY OF INOCULATION WITH NITROGEN-FIXING BACTERIA AND ARBUSCULAR MYCORRHIZAL FUNGI IN Tachigali vulgaris SEEDLINGS	REVISTA ARVORE	10.1590/1806-908820200000024	AM	0.9	0.1	0.25	0.1	1.15	0.2	16	1	NA	NA	10	Tachigali.vulgaris	None	Ensifer.sp.5610	Bacteria	Single.Bacteria	NA	NA	Nine.Months
AM.35	SYMBIOTIC EFFICIENCY OF INOCULATION WITH NITROGEN-FIXING BACTERIA AND ARBUSCULAR MYCORRHIZAL FUNGI IN Tachigali vulgaris SEEDLINGS	REVISTA ARVORE	10.1590/1806-908820200000024	AM	0.8	0.1	0.21	0.1	1.01	0.2	17	1	NA	NA	10	Tachigali.vulgaris	None	Bradyrhizobium.elkani.5610	Bacteria	Single.Bacteria	NA	NA	Nine.Months
AM.35	SYMBIOTIC EFFICIENCY OF INOCULATION WITH NITROGEN-FIXING BACTERIA AND ARBUSCULAR MYCORRHIZAL FUNGI IN Tachigali vulgaris SEEDLINGS	REVISTA ARVORE	10.1590/1806-908820200000024	AM	1.5	0.1	0.45	0.1	1.95	0.2	22	1	NA	NA	10	Tachigali.vulgaris	Acaulospora.colombianaKaonongbua.Acaulospora.scrobiculata.Claroideoglomus.etunicatum.Dentiscutata.heterogama.Gigaspora.margarita.Rhizoglomus.clarum.Scutellospora.calospora	Bradyrhizobium.sp.8402	AM.Bacteria	AM.Bacteria	NA	NA	Nine.Months
AM.35	SYMBIOTIC EFFICIENCY OF INOCULATION WITH NITROGEN-FIXING BACTERIA AND ARBUSCULAR MYCORRHIZAL FUNGI IN Tachigali vulgaris SEEDLINGS	REVISTA ARVORE	10.1590/1806-908820200000024	AM	1.1	0.1	0.4	0.1	1.5	0.2	20	1	NA	NA	10	Tachigali.vulgaris	Acaulospora.colombianaKaonongbua.Acaulospora.scrobiculata.Claroideoglomus.etunicatum.Dentiscutata.heterogama.Gigaspora.margarita.Rhizoglomus.clarum.Scutellospora.calospora	Ensifer.sp.5610	AM.Bacteria	AM.Bacteria	NA	NA	Nine.Months
AM.35	SYMBIOTIC EFFICIENCY OF INOCULATION WITH NITROGEN-FIXING BACTERIA AND ARBUSCULAR MYCORRHIZAL FUNGI IN Tachigali vulgaris SEEDLINGS	REVISTA ARVORE	10.1590/1806-908820200000024	AM	1.2	0.1	0.4	0.1	1.6	0.2	19	1	NA	NA	10	Tachigali.vulgaris	Acaulospora.colombianaKaonongbua.Acaulospora.scrobiculata.Claroideoglomus.etunicatum.Dentiscutata.heterogama.Gigaspora.margarita.Rhizoglomus.clarum.Scutellospora.calospora	Bradyrhizobium.elkani.5610	AM.Bacteria	AM.Bacteria	NA	NA	Nine.Months
AM.35	SYMBIOTIC EFFICIENCY OF INOCULATION WITH NITROGEN-FIXING BACTERIA AND ARBUSCULAR MYCORRHIZAL FUNGI IN Tachigali vulgaris SEEDLINGS	REVISTA ARVORE	10.1590/1806-908820200000024	AM	0.85	0.1	0.3	0.1	1.15	0.2	16	1	NA	NA	10	Tachigali.vulgaris	Acaulospora.colombianaKaonongbua.Acaulospora.scrobiculata.Claroideoglomus.etunicatum.Dentiscutata.heterogama.Gigaspora.margarita.Rhizoglomus.clarum.Scutellospora.calospora	None	AM	Multi.AM	NA	NA	Nine.Months
AM.35	SYMBIOTIC EFFICIENCY OF INOCULATION WITH NITROGEN-FIXING BACTERIA AND ARBUSCULAR MYCORRHIZAL FUNGI IN Tachigali vulgaris SEEDLINGS	REVISTA ARVORE	10.1590/1806-908820200000024	AM	0.5	0.1	0.22	0.1	0.72	0.2	14	1	NA	NA	10	Tachigali.vulgaris	None	None	Control	None	NA	NA	Nine.Months
AM.36	Response of Soil Microorganisms, Nitrogenase Activity and Growth of Onion Plants to the Interaction between Glomus mosseae and Azotobacter chroococcumre	JOURNAL OF PURE AND APPLIED MICROBIOLOGY	10.22207/JPAM.13.4.20	AM	NA	NA	NA	NA	3	0.1	NA	NA	NA	NA	4	Allim.cepa.L	None	None	Control	None	17	7.4	Twenty.Days
AM.36	Response of Soil Microorganisms, Nitrogenase Activity and Growth of Onion Plants to the Interaction between Glomus mosseae and Azotobacter chroococcumre	JOURNAL OF PURE AND APPLIED MICROBIOLOGY	10.22207/JPAM.13.4.20	AM	NA	NA	NA	NA	3.2	0.1	NA	NA	NA	NA	4	Allim.cepa.L	None	Azotobacter.chroococcum	Bacteria	Single.Bacteria	20	6.5	Twenty.Days
AM.36	Response of Soil Microorganisms, Nitrogenase Activity and Growth of Onion Plants to the Interaction between Glomus mosseae and Azotobacter chroococcumre	JOURNAL OF PURE AND APPLIED MICROBIOLOGY	10.22207/JPAM.13.4.20	AM	NA	NA	NA	NA	3	0.1	NA	NA	NA	NA	4	Allim.cepa.L	Glomus.mosseae	None	AM	Single.AM	65	4.8	Twenty.Days
AM.36	Response of Soil Microorganisms, Nitrogenase Activity and Growth of Onion Plants to the Interaction between Glomus mosseae and Azotobacter chroococcumre	JOURNAL OF PURE AND APPLIED MICROBIOLOGY	10.22207/JPAM.13.4.20	AM	NA	NA	NA	NA	3.3	0.1	NA	NA	NA	NA	4	Allim.cepa.L	Glomus.mosseae	Azotobacter.chroococcum	AM.Bacteria	AM.Bacteria	68	8	Twenty.Days
AM.36	Response of Soil Microorganisms, Nitrogenase Activity and Growth of Onion Plants to the Interaction between Glomus mosseae and Azotobacter chroococcumre	JOURNAL OF PURE AND APPLIED MICROBIOLOGY	10.22207/JPAM.13.4.20	AM	NA	NA	NA	NA	5.1	0.1	NA	NA	NA	NA	4	Allim.cepa.L	None	None	Control	None	20	6.5	Forty.Days
AM.36	Response of Soil Microorganisms, Nitrogenase Activity and Growth of Onion Plants to the Interaction between Glomus mosseae and Azotobacter chroococcumre	JOURNAL OF PURE AND APPLIED MICROBIOLOGY	10.22207/JPAM.13.4.20	AM	NA	NA	NA	NA	5.8	0.1	NA	NA	NA	NA	4	Allim.cepa.L	None	Azotobacter.chroococcum	Bacteria	Single.Bacteria	22	7.1	Forty.Days
AM.36	Response of Soil Microorganisms, Nitrogenase Activity and Growth of Onion Plants to the Interaction between Glomus mosseae and Azotobacter chroococcumre	JOURNAL OF PURE AND APPLIED MICROBIOLOGY	10.22207/JPAM.13.4.20	AM	NA	NA	NA	NA	5.5	0.1	NA	NA	NA	NA	4	Allim.cepa.L	Glomus.mosseae	None	AM	Single.AM	67	7.8	Forty.Days
AM.36	Response of Soil Microorganisms, Nitrogenase Activity and Growth of Onion Plants to the Interaction between Glomus mosseae and Azotobacter chroococcumre	JOURNAL OF PURE AND APPLIED MICROBIOLOGY	10.22207/JPAM.13.4.20	AM	NA	NA	NA	NA	6.1	0.1	NA	NA	NA	NA	4	Allim.cepa.L	Glomus.mosseae	Azotobacter.chroococcum	AM.Bacteria	AM.Bacteria	70	6.4	Forty.Days
AM.37	Potential of plant beneficial bacteria and arbuscular mycorrhizal fungi in phytoremediation of metal-contaminated saline soils	JOURNAL OF HAZARDOUS MATERIALS	10.1016/j.jhazmat.2019.120813	AM	NA	NA	NA	NA	0.96	0.1	NA	NA	NA	NA	5	Helianthus.annus	None	None	Control	None	NA	NA	Two.Months
AM.37	Potential of plant beneficial bacteria and arbuscular mycorrhizal fungi in phytoremediation of metal-contaminated saline soils	JOURNAL OF HAZARDOUS MATERIALS	10.1016/j.jhazmat.2019.120813	AM	NA	NA	NA	NA	1.31	0.1	NA	NA	NA	NA	5	Helianthus.annus	None	Pseudomonas.libanenesis.TR1	Bacteria	Single.Bacteria	NA	NA	Two.Months
AM.37	Potential of plant beneficial bacteria and arbuscular mycorrhizal fungi in phytoremediation of metal-contaminated saline soils	JOURNAL OF HAZARDOUS MATERIALS	10.1016/j.jhazmat.2019.120813	AM	NA	NA	NA	NA	0.97	0.1	NA	NA	NA	NA	5	Helianthus.annus	Claroideoglomus.claroideum.BEG210	None	AM	Single.AM	NA	NA	Two.Months
AM.37	Potential of plant beneficial bacteria and arbuscular mycorrhizal fungi in phytoremediation of metal-contaminated saline soils	JOURNAL OF HAZARDOUS MATERIALS	10.1016/j.jhazmat.2019.120813	AM	NA	NA	NA	NA	1.2	0.1	NA	NA	NA	NA	5	Helianthus.annus	Claroideoglomus.claroideum.BEG210	Pseudomonas.libanenesis.TR1	AM.Bacteria	AM.Bacteria	NA	NA	Two.Months
AM.38	Growth and nutrition of cowpea (Vigna unguiculata) under water deficit as influenced by microbial inoculation via seed coating	JOURNAL OF AGRONOMY AND CROP SCIENCE	10.1111/jac.12335	AM	1.2	NA	0.9	NA	2.1	NA	NA	NA	NA	NA	6	Vigna.unguiculta.L	None	None	Control	None	0	0	NA
AM.38	Growth and nutrition of cowpea (Vigna unguiculata) under water deficit as influenced by microbial inoculation via seed coating	JOURNAL OF AGRONOMY AND CROP SCIENCE	10.1111/jac.12335	AM	1.3	NA	0.9	NA	2.2	NA	NA	NA	NA	NA	6	Vigna.unguiculta.L	None	Pseudomonas.putida	Bacteria	Single.Bacteria	0	0	NA
AM.38	Growth and nutrition of cowpea (Vigna unguiculata) under water deficit as influenced by microbial inoculation via seed coating	JOURNAL OF AGRONOMY AND CROP SCIENCE	10.1111/jac.12335	AM	1.1	NA	0.4	NA	1.5	NA	NA	NA	NA	NA	6	Vigna.unguiculta.L	Rhizophagus.irregularis	None	AM	Single.AM	58	3	NA
AM.38	Growth and nutrition of cowpea (Vigna unguiculata) under water deficit as influenced by microbial inoculation via seed coating	JOURNAL OF AGRONOMY AND CROP SCIENCE	10.1111/jac.12335	AM	1	NA	0.4	NA	1.4	NA	NA	NA	NA	NA	6	Vigna.unguiculta.L	Rhizophagus.irregularis	Pseudomonas.putida	AM.Bacteria	AM.Bacteria	50	3	NA
AM.39	Isolation, screening and molecular characterization of free-living bacteria of potato (Solanum tuberosum L.) and their interplay impact on growth and production of potato plant under Mycorrhizal association	SCIENTIA HORTICULTURAE	10.1016/j.scienta.2019.02.072	AM	NA	NA	NA	NA	20.19	1.6	20.28	0.8	9.84	0.6	4	Solanum.tuberosum.L.KS	None	None	Control	None	0	0	NA
AM.39	Isolation, screening and molecular characterization of free-living bacteria of potato (Solanum tuberosum L.) and their interplay impact on growth and production of potato plant under Mycorrhizal association	SCIENTIA HORTICULTURAE	10.1016/j.scienta.2019.02.072	AM	NA	NA	NA	NA	24.32	2.3	23.34	1.2	11.22	0.5	4	Solanum.tuberosum.L.KS	Glomus.intraradices	None	AM	Single.AM	62.07	2.3	NA
AM.39	Isolation, screening and molecular characterization of free-living bacteria of potato (Solanum tuberosum L.) and their interplay impact on growth and production of potato plant under Mycorrhizal association	SCIENTIA HORTICULTURAE	10.1016/j.scienta.2019.02.072	AM	NA	NA	NA	NA	22.42	1.6	21.71	0.8	9.91	0.4	4	Solanum.tuberosum.L.KS	None	Bacillus.amyloliquefaciens	Bacteria	Single.Bacteria	0	0	NA
AM.39	Isolation, screening and molecular characterization of free-living bacteria of potato (Solanum tuberosum L.) and their interplay impact on growth and production of potato plant under Mycorrhizal association	SCIENTIA HORTICULTURAE	10.1016/j.scienta.2019.02.072	AM	NA	NA	NA	NA	21.45	1.4	21.12	1	10.22	0.6	4	Solanum.tuberosum.L.KS	None	Bacillus.subtilis	Bacteria	Single.Bacteria	0	0	NA
AM.39	Isolation, screening and molecular characterization of free-living bacteria of potato (Solanum tuberosum L.) and their interplay impact on growth and production of potato plant under Mycorrhizal association	SCIENTIA HORTICULTURAE	10.1016/j.scienta.2019.02.072	AM	NA	NA	NA	NA	22.52	1.6	21.24	0.9	9.88	0.4	4	Solanum.tuberosum.L.KS	None	Lysinibacillus.boronitolerans	Bacteria	Single.Bacteria	0	0	NA
AM.39	Isolation, screening and molecular characterization of free-living bacteria of potato (Solanum tuberosum L.) and their interplay impact on growth and production of potato plant under Mycorrhizal association	SCIENTIA HORTICULTURAE	10.1016/j.scienta.2019.02.072	AM	NA	NA	NA	NA	21.86	1.2	22.56	1.2	9.89	0.6	4	Solanum.tuberosum.L.KS	None	Pseudomonas.brassicacearum	Bacteria	Single.Bacteria	0	0	NA
AM.39	Isolation, screening and molecular characterization of free-living bacteria of potato (Solanum tuberosum L.) and their interplay impact on growth and production of potato plant under Mycorrhizal association	SCIENTIA HORTICULTURAE	10.1016/j.scienta.2019.02.072	AM	NA	NA	NA	NA	21.14	1.3	22.72	1.3	9.06	0.7	4	Solanum.tuberosum.L.KS	None	Bacillus.subtilis	Bacteria	Single.Bacteria	0	0	NA
AM.39	Isolation, screening and molecular characterization of free-living bacteria of potato (Solanum tuberosum L.) and their interplay impact on growth and production of potato plant under Mycorrhizal association	SCIENTIA HORTICULTURAE	10.1016/j.scienta.2019.02.072	AM	NA	NA	NA	NA	28.36	1.2	25.24	1.4	13.78	0.8	4	Solanum.tuberosum.L.KS	Glomus.intraradices	Bacillus.amyloliquefaciens	AM.Bacteria	AM.Bacteria	78.14	1.3	NA
AM.39	Isolation, screening and molecular characterization of free-living bacteria of potato (Solanum tuberosum L.) and their interplay impact on growth and production of potato plant under Mycorrhizal association	SCIENTIA HORTICULTURAE	10.1016/j.scienta.2019.02.072	AM	NA	NA	NA	NA	26.24	1.4	29.27	1.9	13.76	1	4	Solanum.tuberosum.L.KS	Glomus.intraradices	Bacillus.subtilis	AM.Bacteria	AM.Bacteria	60.12	2.8	NA
AM.39	Isolation, screening and molecular characterization of free-living bacteria of potato (Solanum tuberosum L.) and their interplay impact on growth and production of potato plant under Mycorrhizal association	SCIENTIA HORTICULTURAE	10.1016/j.scienta.2019.02.072	AM	NA	NA	NA	NA	28.46	1.4	23.68	1.2	14.54	0.6	4	Solanum.tuberosum.L.KS	Glomus.intraradices	Lysinibacillus.boronitolerans	AM.Bacteria	AM.Bacteria	66.07	2.8	NA
AM.39	Isolation, screening and molecular characterization of free-living bacteria of potato (Solanum tuberosum L.) and their interplay impact on growth and production of potato plant under Mycorrhizal association	SCIENTIA HORTICULTURAE	10.1016/j.scienta.2019.02.072	AM	NA	NA	NA	NA	27.86	2.1	24.52	1.2	13.99	0.9	4	Solanum.tuberosum.L.KS	Glomus.intraradices	Pseudomonas.brassicacearum	AM.Bacteria	AM.Bacteria	72.08	1.8	NA
AM.39	Isolation, screening and molecular characterization of free-living bacteria of potato (Solanum tuberosum L.) and their interplay impact on growth and production of potato plant under Mycorrhizal association	SCIENTIA HORTICULTURAE	10.1016/j.scienta.2019.02.072	AM	NA	NA	NA	NA	26.84	2.3	26.14	1.7	14.1	0.4	4	Solanum.tuberosum.L.KS	Glomus.intraradices	Bacillus.subtilis	AM.Bacteria	AM.Bacteria	67.34	0.6	NA
AM.39	Isolation, screening and molecular characterization of free-living bacteria of potato (Solanum tuberosum L.) and their interplay impact on growth and production of potato plant under Mycorrhizal association	SCIENTIA HORTICULTURAE	10.1016/j.scienta.2019.02.072	AM	NA	NA	NA	NA	19.67	0.6	17.19	1.2	9.22	0.6	4	Solanum.tuberosum.L.KC-3	None	None	Control	None	0	0	NA
AM.39	Isolation, screening and molecular characterization of free-living bacteria of potato (Solanum tuberosum L.) and their interplay impact on growth and production of potato plant under Mycorrhizal association	SCIENTIA HORTICULTURAE	10.1016/j.scienta.2019.02.072	AM	NA	NA	NA	NA	22.26	1.3	22.64	1.6	11.38	0.8	4	Solanum.tuberosum.L.KC-3	Glomus.intraradices	None	AM	Single.AM	66.04	2.9	NA
AM.39	Isolation, screening and molecular characterization of free-living bacteria of potato (Solanum tuberosum L.) and their interplay impact on growth and production of potato plant under Mycorrhizal association	SCIENTIA HORTICULTURAE	10.1016/j.scienta.2019.02.072	AM	NA	NA	NA	NA	22.14	1.3	20.53	1.3	9.84	0.4	4	Solanum.tuberosum.L.KC-3	None	Bacillus.amyloliquefaciens	Bacteria	Single.Bacteria	0	0	NA
AM.39	Isolation, screening and molecular characterization of free-living bacteria of potato (Solanum tuberosum L.) and their interplay impact on growth and production of potato plant under Mycorrhizal association	SCIENTIA HORTICULTURAE	10.1016/j.scienta.2019.02.072	AM	NA	NA	NA	NA	21.26	0.9	21.21	1.6	10.06	0.8	4	Solanum.tuberosum.L.KC-3	None	Bacillus.subtilis	Bacteria	Single.Bacteria	0	0	NA
AM.39	Isolation, screening and molecular characterization of free-living bacteria of potato (Solanum tuberosum L.) and their interplay impact on growth and production of potato plant under Mycorrhizal association	SCIENTIA HORTICULTURAE	10.1016/j.scienta.2019.02.072	AM	NA	NA	NA	NA	21.62	1.2	19.2	0.9	10.22	0.9	4	Solanum.tuberosum.L.KC-3	None	Lysinibacillus.boronitolerans	Bacteria	Single.Bacteria	0	0	NA
AM.39	Isolation, screening and molecular characterization of free-living bacteria of potato (Solanum tuberosum L.) and their interplay impact on growth and production of potato plant under Mycorrhizal association	SCIENTIA HORTICULTURAE	10.1016/j.scienta.2019.02.072	AM	NA	NA	NA	NA	21.84	0.8	21.08	1	9.78	0.4	4	Solanum.tuberosum.L.KC-3	None	Pseudomonas.brassicacearum	Bacteria	Single.Bacteria	0	0	NA
AM.39	Isolation, screening and molecular characterization of free-living bacteria of potato (Solanum tuberosum L.) and their interplay impact on growth and production of potato plant under Mycorrhizal association	SCIENTIA HORTICULTURAE	10.1016/j.scienta.2019.02.072	AM	NA	NA	NA	NA	22.04	1.3	21.4	1.3	9.27	0.8	4	Solanum.tuberosum.L.KC-3	None	Bacillus.subtilis	Bacteria	Single.Bacteria	0	0	NA
AM.39	Isolation, screening and molecular characterization of free-living bacteria of potato (Solanum tuberosum L.) and their interplay impact on growth and production of potato plant under Mycorrhizal association	SCIENTIA HORTICULTURAE	10.1016/j.scienta.2019.02.072	AM	NA	NA	NA	NA	27.24	1.8	24.76	1.2	12.67	0.6	4	Solanum.tuberosum.L.KC-3	Glomus.intraradices	Bacillus.amyloliquefaciens	AM.Bacteria	AM.Bacteria	70.11	1.3	NA
AM.39	Isolation, screening and molecular characterization of free-living bacteria of potato (Solanum tuberosum L.) and their interplay impact on growth and production of potato plant under Mycorrhizal association	SCIENTIA HORTICULTURAE	10.1016/j.scienta.2019.02.072	AM	NA	NA	NA	NA	27.48	1.6	23.41	1.3	13.26	0.4	4	Solanum.tuberosum.L.KC-3	Glomus.intraradices	Bacillus.subtilis	AM.Bacteria	AM.Bacteria	69.14	2.9	NA
AM.39	Isolation, screening and molecular characterization of free-living bacteria of potato (Solanum tuberosum L.) and their interplay impact on growth and production of potato plant under Mycorrhizal association	SCIENTIA HORTICULTURAE	10.1016/j.scienta.2019.02.072	AM	NA	NA	NA	NA	28.32	2.1	22.68	1	13.47	0.5	4	Solanum.tuberosum.L.KC-3	Glomus.intraradices	Lysinibacillus.boronitolerans	AM.Bacteria	AM.Bacteria	66.09	1.2	NA
AM.39	Isolation, screening and molecular characterization of free-living bacteria of potato (Solanum tuberosum L.) and their interplay impact on growth and production of potato plant under Mycorrhizal association	SCIENTIA HORTICULTURAE	10.1016/j.scienta.2019.02.072	AM	NA	NA	NA	NA	28.26	1.9	23.22	1.6	12.86	0.8	4	Solanum.tuberosum.L.KC-3	Glomus.intraradices	Pseudomonas.brassicacearum	AM.Bacteria	AM.Bacteria	72.15	2.5	NA
AM.39	Isolation, screening and molecular characterization of free-living bacteria of potato (Solanum tuberosum L.) and their interplay impact on growth and production of potato plant under Mycorrhizal association	SCIENTIA HORTICULTURAE	10.1016/j.scienta.2019.02.072	AM	NA	NA	NA	NA	27.26	1.6	25.52	1.2	13.1	0.4	4	Solanum.tuberosum.L.KC-3	Glomus.intraradices	Bacillus.subtilis	AM.Bacteria	AM.Bacteria	64	2.4	NA
AM.39	Isolation, screening and molecular characterization of free-living bacteria of potato (Solanum tuberosum L.) and their interplay impact on growth and production of potato plant under Mycorrhizal association	SCIENTIA HORTICULTURAE	10.1016/j.scienta.2019.02.072	AM	NA	NA	NA	NA	18.02	1.2	18.02	0.9	8.46	0.2	4	Solanum.lycopersicum.L.KL	None	None	Control	None	0	0	NA
AM.39	Isolation, screening and molecular characterization of free-living bacteria of potato (Solanum tuberosum L.) and their interplay impact on growth and production of potato plant under Mycorrhizal association	SCIENTIA HORTICULTURAE	10.1016/j.scienta.2019.02.072	AM	NA	NA	NA	NA	24.13	0.8	20.58	1.2	10.68	0.6	4	Solanum.lycopersicum.L.KL	Glomus.intraradices	None	AM	Single.AM	57.26	1.3	NA
AM.39	Isolation, screening and molecular characterization of free-living bacteria of potato (Solanum tuberosum L.) and their interplay impact on growth and production of potato plant under Mycorrhizal association	SCIENTIA HORTICULTURAE	10.1016/j.scienta.2019.02.072	AM	NA	NA	NA	NA	19.35	0.8	20.16	1.3	8.98	0.4	4	Solanum.lycopersicum.L.KL	None	Bacillus.amyloliquefaciens	Bacteria	Single.Bacteria	0	0	NA
AM.39	Isolation, screening and molecular characterization of free-living bacteria of potato (Solanum tuberosum L.) and their interplay impact on growth and production of potato plant under Mycorrhizal association	SCIENTIA HORTICULTURAE	10.1016/j.scienta.2019.02.072	AM	NA	NA	NA	NA	18.86	0.6	20.18	0.6	9.58	0.8	4	Solanum.lycopersicum.L.KL	None	Bacillus.subtilis	Bacteria	Single.Bacteria	0	0	NA
AM.39	Isolation, screening and molecular characterization of free-living bacteria of potato (Solanum tuberosum L.) and their interplay impact on growth and production of potato plant under Mycorrhizal association	SCIENTIA HORTICULTURAE	10.1016/j.scienta.2019.02.072	AM	NA	NA	NA	NA	19.88	0.7	18.54	0.8	10.12	0.4	4	Solanum.lycopersicum.L.KL	None	Lysinibacillus.boronitolerans	Bacteria	Single.Bacteria	0	0	NA
AM.39	Isolation, screening and molecular characterization of free-living bacteria of potato (Solanum tuberosum L.) and their interplay impact on growth and production of potato plant under Mycorrhizal association	SCIENTIA HORTICULTURAE	10.1016/j.scienta.2019.02.072	AM	NA	NA	NA	NA	20.14	1.3	19.24	0.9	9.72	0.6	4	Solanum.lycopersicum.L.KL	None	Pseudomonas.brassicacearum	Bacteria	Single.Bacteria	0	0	NA
AM.39	Isolation, screening and molecular characterization of free-living bacteria of potato (Solanum tuberosum L.) and their interplay impact on growth and production of potato plant under Mycorrhizal association	SCIENTIA HORTICULTURAE	10.1016/j.scienta.2019.02.072	AM	NA	NA	NA	NA	18.78	1.2	20.22	0.6	9.67	0.7	4	Solanum.lycopersicum.L.KL	None	Bacillus.subtilis	Bacteria	Single.Bacteria	0	0	NA
AM.39	Isolation, screening and molecular characterization of free-living bacteria of potato (Solanum tuberosum L.) and their interplay impact on growth and production of potato plant under Mycorrhizal association	SCIENTIA HORTICULTURAE	10.1016/j.scienta.2019.02.072	AM	NA	NA	NA	NA	26.53	1.3	21.22	1	12.94	0.6	4	Solanum.lycopersicum.L.KL	Glomus.intraradices	Bacillus.amyloliquefaciens	AM.Bacteria	AM.Bacteria	56.26	1.6	NA
AM.39	Isolation, screening and molecular characterization of free-living bacteria of potato (Solanum tuberosum L.) and their interplay impact on growth and production of potato plant under Mycorrhizal association	SCIENTIA HORTICULTURAE	10.1016/j.scienta.2019.02.072	AM	NA	NA	NA	NA	26.66	1.4	22.27	1.3	13.89	0.4	4	Solanum.lycopersicum.L.KL	Glomus.intraradices	Bacillus.subtilis	AM.Bacteria	AM.Bacteria	45.34	1.7	NA
AM.39	Isolation, screening and molecular characterization of free-living bacteria of potato (Solanum tuberosum L.) and their interplay impact on growth and production of potato plant under Mycorrhizal association	SCIENTIA HORTICULTURAE	10.1016/j.scienta.2019.02.072	AM	NA	NA	NA	NA	25.86	1.6	22.22	1.2	12.87	0.8	4	Solanum.lycopersicum.L.KL	Glomus.intraradices	Lysinibacillus.boronitolerans	AM.Bacteria	AM.Bacteria	38.08	1.1	NA
AM.39	Isolation, screening and molecular characterization of free-living bacteria of potato (Solanum tuberosum L.) and their interplay impact on growth and production of potato plant under Mycorrhizal association	SCIENTIA HORTICULTURAE	10.1016/j.scienta.2019.02.072	AM	NA	NA	NA	NA	26.78	1.4	21.24	0.9	13.87	0.4	4	Solanum.lycopersicum.L.KL	Glomus.intraradices	Pseudomonas.brassicacearum	AM.Bacteria	AM.Bacteria	63.34	1.6	NA
AM.39	Isolation, screening and molecular characterization of free-living bacteria of potato (Solanum tuberosum L.) and their interplay impact on growth and production of potato plant under Mycorrhizal association	SCIENTIA HORTICULTURAE	10.1016/j.scienta.2019.02.072	AM	NA	NA	NA	NA	25.68	1.6	24.13	1.2	13.94	0.8	4	Solanum.lycopersicum.L.KL	Glomus.intraradices	Bacillus.subtilis	AM.Bacteria	AM.Bacteria	56.67	1.3	NA
AM.40	Use of Rhizobacteria and Mycorrhizae Consortium in the Open Field as a Strategy for Improving Crop Nutrition, Productivity and Soil Fertility	FRONTIERS IN MICROBIOLOGY	10.3389/fmicb.2019.01106	AM	56.47	3.42	7.32	0.22	63.79	3.64	NA	NA	NA	NA	15	Vicia.faba.L	None	None	Control	None	35	10	Five.Months
AM.40	Use of Rhizobacteria and Mycorrhizae Consortium in the Open Field as a Strategy for Improving Crop Nutrition, Productivity and Soil Fertility	FRONTIERS IN MICROBIOLOGY	10.3389/fmicb.2019.01106	AM	74.62	2.64	8.23	0.23	82.85	2.87	NA	NA	NA	NA	15	Vicia.faba.L	None	Acinetobacter.sp.BS17.Rahnella.aquatilis.PGP27	Bacteria	Single.Bacteria	55	9	Five.Months
AM.40	Use of Rhizobacteria and Mycorrhizae Consortium in the Open Field as a Strategy for Improving Crop Nutrition, Productivity and Soil Fertility	FRONTIERS IN MICROBIOLOGY	10.3389/fmicb.2019.01106	AM	80.35	4.24	12.21	0.45	92.56	4.69	NA	NA	NA	NA	15	Vicia.faba.L	None	Rhizobia	Bacteria	Single.Bacteria	56.66	9	Five.Months
AM.40	Use of Rhizobacteria and Mycorrhizae Consortium in the Open Field as a Strategy for Improving Crop Nutrition, Productivity and Soil Fertility	FRONTIERS IN MICROBIOLOGY	10.3389/fmicb.2019.01106	AM	111.47	12.86	15.77	0.77	127.24	13.63	NA	NA	NA	NA	15	Vicia.faba.L	Glomus.sp.Sclerocystis.Acaulospora.sp	None	AM	Single.AM	95	8	Five.Months
AM.40	Use of Rhizobacteria and Mycorrhizae Consortium in the Open Field as a Strategy for Improving Crop Nutrition, Productivity and Soil Fertility	FRONTIERS IN MICROBIOLOGY	10.3389/fmicb.2019.01106	AM	129.95	10.1	22.21	0.33	152.16	10.43	NA	NA	NA	NA	15	Vicia.faba.L	Glomus.sp.Sclerocystis.Acaulospora.sp	Acinetobacter.sp.BS17.Rahnella.aquatilis.PGP27.Rhizobia	AM.Bacteria	AM.Bacteria.Bacteria	97	8	Five.Months
AM.40	Use of Rhizobacteria and Mycorrhizae Consortium in the Open Field as a Strategy for Improving Crop Nutrition, Productivity and Soil Fertility	FRONTIERS IN MICROBIOLOGY	10.3389/fmicb.2019.01106	AM	2.56	0.23	2.47	0.75	5.03	0.98	NA	NA	NA	NA	15	Triticum.durum.L	None	None	Control	None	35	9	Five.Months
AM.40	Use of Rhizobacteria and Mycorrhizae Consortium in the Open Field as a Strategy for Improving Crop Nutrition, Productivity and Soil Fertility	FRONTIERS IN MICROBIOLOGY	10.3389/fmicb.2019.01106	AM	3.57	0.5	3.03	0.39	6.6	0.89	NA	NA	NA	NA	15	Triticum.durum.L	None	Acinetobacter.sp.BS17.Rahnella.aquatilis.PGP27	Bacteria	Single.Bacteria	50	12	Five.Months
AM.40	Use of Rhizobacteria and Mycorrhizae Consortium in the Open Field as a Strategy for Improving Crop Nutrition, Productivity and Soil Fertility	FRONTIERS IN MICROBIOLOGY	10.3389/fmicb.2019.01106	AM	6.32	0.5	6.1	0.37	12.42	0.87	NA	NA	NA	NA	15	Triticum.durum.L	None	Rhizobia	Bacteria	Single.Bacteria	60	10	Five.Months
AM.40	Use of Rhizobacteria and Mycorrhizae Consortium in the Open Field as a Strategy for Improving Crop Nutrition, Productivity and Soil Fertility	FRONTIERS IN MICROBIOLOGY	10.3389/fmicb.2019.01106	AM	5.81	0.79	5.59	1.04	11.4	1.83	NA	NA	NA	NA	15	Triticum.durum.L	Glomus.sp.Sclerocystis.Acaulospora.sp	None	AM	Single.AM	93.33	6	Five.Months
AM.40	Use of Rhizobacteria and Mycorrhizae Consortium in the Open Field as a Strategy for Improving Crop Nutrition, Productivity and Soil Fertility	FRONTIERS IN MICROBIOLOGY	10.3389/fmicb.2019.01106	AM	10.08	0.59	8.85	0.47	18.93	1.06	NA	NA	NA	NA	15	Triticum.durum.L	Glomus.sp.Sclerocystis.Acaulospora.sp	Acinetobacter.sp.BS17.Rahnella.aquatilis.PGP27.Rhizobia	AM.Bacteria	AM.Bacteria.Bacteria	93.33	6	Five.Months
AM.41	ARBUSCULAR MYCORRHIZAL FUNGAL-ASSOCIATED BACTERIA AFFECT MYCORRHIZAL COLONIZATION, ESSENTIAL OIL AND PLANT GROWTH OF Murraya koenigii L.	ACTA SCIENTIARUM POLONORUM-HORTORUM CULTUS	10.24326/asphc.2019.5.4	AM	4.4	NA	1.79	NA	6.19	NA	15	NA	NA	NA	5	Murraya.koenigii.L	None	None	Control	None	0	NA	Three.Months
AM.41	ARBUSCULAR MYCORRHIZAL FUNGAL-ASSOCIATED BACTERIA AFFECT MYCORRHIZAL COLONIZATION, ESSENTIAL OIL AND PLANT GROWTH OF Murraya koenigii L.	ACTA SCIENTIARUM POLONORUM-HORTORUM CULTUS	10.24326/asphc.2019.5.4	AM	16.66	NA	7.14	NA	23.8	NA	28.6	NA	NA	NA	5	Murraya.koenigii.L	Glomus.mosseae	None	AM	Single.AM	30	NA	Three.Months
AM.41	ARBUSCULAR MYCORRHIZAL FUNGAL-ASSOCIATED BACTERIA AFFECT MYCORRHIZAL COLONIZATION, ESSENTIAL OIL AND PLANT GROWTH OF Murraya koenigii L.	ACTA SCIENTIARUM POLONORUM-HORTORUM CULTUS	10.24326/asphc.2019.5.4	AM	18.57	NA	7.4	NA	25.97	NA	31	NA	NA	NA	5	Murraya.koenigii.L	Acaulospora.laevis	None	AM	Single.AM	40	NA	Three.Months
AM.41	ARBUSCULAR MYCORRHIZAL FUNGAL-ASSOCIATED BACTERIA AFFECT MYCORRHIZAL COLONIZATION, ESSENTIAL OIL AND PLANT GROWTH OF Murraya koenigii L.	ACTA SCIENTIARUM POLONORUM-HORTORUM CULTUS	10.24326/asphc.2019.5.4	AM	8.93	NA	2.62	NA	11.55	NA	20.9	NA	NA	NA	5	Murraya.koenigii.L	None	Pseudomonas.fluorescencs	Bacteria	Single.Bacteria	0	NA	Three.Months
AM.41	ARBUSCULAR MYCORRHIZAL FUNGAL-ASSOCIATED BACTERIA AFFECT MYCORRHIZAL COLONIZATION, ESSENTIAL OIL AND PLANT GROWTH OF Murraya koenigii L.	ACTA SCIENTIARUM POLONORUM-HORTORUM CULTUS	10.24326/asphc.2019.5.4	AM	13.02	NA	3.74	NA	16.76	NA	23.98	NA	NA	NA	5	Murraya.koenigii.L	Glomus.mosseae	Pseudomonas.fluorescencs	AM.Bacteria	AM.Bacteria	22	NA	Three.Months
AM.41	ARBUSCULAR MYCORRHIZAL FUNGAL-ASSOCIATED BACTERIA AFFECT MYCORRHIZAL COLONIZATION, ESSENTIAL OIL AND PLANT GROWTH OF Murraya koenigii L.	ACTA SCIENTIARUM POLONORUM-HORTORUM CULTUS	10.24326/asphc.2019.5.4	AM	21.31	NA	5.04	NA	26.35	NA	29.8	NA	NA	NA	5	Murraya.koenigii.L	Acaulospora.laevis	Pseudomonas.fluorescencs	AM.Bacteria	AM.Bacteria	27	NA	Three.Months
AM.41	ARBUSCULAR MYCORRHIZAL FUNGAL-ASSOCIATED BACTERIA AFFECT MYCORRHIZAL COLONIZATION, ESSENTIAL OIL AND PLANT GROWTH OF Murraya koenigii L.	ACTA SCIENTIARUM POLONORUM-HORTORUM CULTUS	10.24326/asphc.2019.5.4	AM	22.58	NA	13.34	NA	35.92	NA	35.66	NA	NA	NA	5	Murraya.koenigii.L	Glomus.mosseae.Acaulospora.laevis	Pseudomonas.fluorescencs	AM.Bacteria	AM.AM.Bacteria	57	NA	Three.Months
AM.42	Delivery of Inoculum of Rhizophagus irregularis via Seed Coating in Combination with Pseudomonas libanensis for Cowpea Production	AGRONOMY-BASEL	10.3390/agronomy9010033	AM	1.2	0.5	0.65	0.2	1.85	0.7	NA	NA	NA	NA	6	Vigna.unguiculta.L	None	None	Control	None	0	0	Three.Months
AM.42	Delivery of Inoculum of Rhizophagus irregularis via Seed Coating in Combination with Pseudomonas libanensis for Cowpea Production	AGRONOMY-BASEL	10.3390/agronomy9010033	AM	2	0.5	0.6	0.2	2.6	0.7	NA	NA	NA	NA	6	Vigna.unguiculta.L	Rhizophagus.irregularis.BEG140	None	AM	Single.AM	21	10	Three.Months
AM.42	Delivery of Inoculum of Rhizophagus irregularis via Seed Coating in Combination with Pseudomonas libanensis for Cowpea Production	AGRONOMY-BASEL	10.3390/agronomy9010033	AM	2.8	1	0.75	0.2	3.55	1.2	NA	NA	NA	NA	6	Vigna.unguiculta.L	None	Pseudomonas.libanenesis.TR1	Bacteria	Single.Bacteria	0	0	Three.Months
AM.42	Delivery of Inoculum of Rhizophagus irregularis via Seed Coating in Combination with Pseudomonas libanensis for Cowpea Production	AGRONOMY-BASEL	10.3390/agronomy9010033	AM	1.9	0.5	0.75	0.2	2.65	0.7	NA	NA	NA	NA	6	Vigna.unguiculta.L	Rhizophagus.irregularis.BEG140	Pseudomonas.libanenesis.TR1	AM.Bacteria	AM.Bacteria	22	10	Three.Months
AM.43	Endophytic selenobacteria and arbuscular mycorrhizal fungus for Selenium biofortification and Gaeumannomyces graminis biocontrol	JOURNAL OF SOIL SCIENCE AND PLANT NUTRITION		AM	1.9	0.1	1	0.1	2.9	0.2	NA	NA	NA	NA	3	Sorghum.bicolor	None	None	Control	None	NA	NA	Four.Months
AM.43	Endophytic selenobacteria and arbuscular mycorrhizal fungus for Selenium biofortification and Gaeumannomyces graminis biocontrol	JOURNAL OF SOIL SCIENCE AND PLANT NUTRITION		AM	1.85	0.1	0.2	0.1	2.05	0.2	NA	NA	NA	NA	3	Sorghum.bicolor	Claroideoglomus.claroideum	None	AM	Single.AM	NA	NA	Four.Months
AM.43	Endophytic selenobacteria and arbuscular mycorrhizal fungus for Selenium biofortification and Gaeumannomyces graminis biocontrol	JOURNAL OF SOIL SCIENCE AND PLANT NUTRITION		AM	2	0.1	0.8	0.1	2.8	0.2	NA	NA	NA	NA	3	Sorghum.bicolor	None	Bacillus.sp.E5	Bacteria	Single.Bacteria	NA	NA	Four.Months
AM.43	Endophytic selenobacteria and arbuscular mycorrhizal fungus for Selenium biofortification and Gaeumannomyces graminis biocontrol	JOURNAL OF SOIL SCIENCE AND PLANT NUTRITION		AM	1.8	0.1	0.8	0.1	2.6	0.2	NA	NA	NA	NA	3	Sorghum.bicolor	Claroideoglomus.claroideum	Bacillus.sp.E5	AM.Bacteria	AM.Bacteria	NA	NA	Four.Months
AM.43	Endophytic selenobacteria and arbuscular mycorrhizal fungus for Selenium biofortification and Gaeumannomyces graminis biocontrol	JOURNAL OF SOIL SCIENCE AND PLANT NUTRITION		AM	2.1	0.1	1.6	0.1	3.7	0.2	NA	NA	NA	NA	3	Sorghum.bicolor	None	Acinetobacter.sp.E6.2	Bacteria	Bacteria	NA	NA	Four.Months
AM.43	Endophytic selenobacteria and arbuscular mycorrhizal fungus for Selenium biofortification and Gaeumannomyces graminis biocontrol	JOURNAL OF SOIL SCIENCE AND PLANT NUTRITION		AM	2.1	0.1	0.75	0.1	2.85	0.2	NA	NA	NA	NA	3	Sorghum.bicolor	Claroideoglomus.claroideum	Acinetobacter.sp.E6.2	AM.Bacteria	AM.Bacteria	NA	NA	Four.Months
AM.44	Effectiveness of eco-friendly arbuscular mycorrhizal fungi biofertilizer and bacterial feather hydrolysate in promoting growth of Vicia faba in sandy soil	BIOCATALYSIS AND AGRICULTURAL BIOTECHNOLOGY	10.1016/j.bcab.2018.07.024	AM	7.5	0.9	1.2	0.2	8.7	1.1	20.7	1.5	8.8	1.9	3	Vicia.faba.L	None	None	Control	None	0	0	Two.Months
AM.44	Effectiveness of eco-friendly arbuscular mycorrhizal fungi biofertilizer and bacterial feather hydrolysate in promoting growth of Vicia faba in sandy soil	BIOCATALYSIS AND AGRICULTURAL BIOTECHNOLOGY	10.1016/j.bcab.2018.07.024	AM	14.2	0.6	2.5	0.3	16.7	0.9	26.5	1.3	15.4	0.7	3	Vicia.faba.L	Sesbania.sesban	None	AM	Multi.AM	70	1	Two.Months
AM.44	Effectiveness of eco-friendly arbuscular mycorrhizal fungi biofertilizer and bacterial feather hydrolysate in promoting growth of Vicia faba in sandy soil	BIOCATALYSIS AND AGRICULTURAL BIOTECHNOLOGY	10.1016/j.bcab.2018.07.024	AM	10.5	0.9	1.7	0.2	12.2	1.1	24.2	1.7	11.8	1.4	3	Vicia.faba.L	None	Bacillus.sp.	Bacteria	Single.Bacteria	0	0	Two.Months
AM.44	Effectiveness of eco-friendly arbuscular mycorrhizal fungi biofertilizer and bacterial feather hydrolysate in promoting growth of Vicia faba in sandy soil	BIOCATALYSIS AND AGRICULTURAL BIOTECHNOLOGY	10.1016/j.bcab.2018.07.024	AM	14.9	1.1	2.8	0.1	17.7	1.2	32.3	2.3	16.6	1.2	3	Vicia.faba.L	Sesbania.sesban	Bacillus.sp.E5	AM.Bacteria	Multi.AM.Bacteria	80	1	Two.Months
AM.45	Spore associated bacteria regulates maize root K+/Na+ ion homeostasis to promote salinity tolerance during arbuscular mycorrhizal symbiosis	BMC PLANT BIOLOGY	10.1186/s12870-018-1317-2	AM	NA	NA	NA	NA	20	2	NA	NA	NA	NA	4	Zea.mays.cv	None	None	Control	None	5	1	Two.Months
AM.45	Spore associated bacteria regulates maize root K+/Na+ ion homeostasis to promote salinity tolerance during arbuscular mycorrhizal symbiosis	BMC PLANT BIOLOGY	10.1186/s12870-018-1317-2	AM	NA	NA	NA	NA	25	2	NA	NA	NA	NA	4	Zea.mays.cv	Gigaspora.margarita.S23	None	AM	Single.AM	38	1	Two.Months
AM.45	Spore associated bacteria regulates maize root K+/Na+ ion homeostasis to promote salinity tolerance during arbuscular mycorrhizal symbiosis	BMC PLANT BIOLOGY	10.1186/s12870-018-1317-2	AM	NA	NA	NA	NA	26.5	2	NA	NA	NA	NA	4	Zea.mays.cv	Claroideoglomus.lamellosum.S-11	None	AM	Single.AM	31	1	Two.Months
AM.45	Spore associated bacteria regulates maize root K+/Na+ ion homeostasis to promote salinity tolerance during arbuscular mycorrhizal symbiosis	BMC PLANT BIOLOGY	10.1186/s12870-018-1317-2	AM	NA	NA	NA	NA	28	2	NA	NA	NA	NA	4	Zea.mays.cv	None	Pseudomonas.koreensis.S2CB35	Bacteria	Single.Bacteria	7	1	Two.Months
AM.45	Spore associated bacteria regulates maize root K+/Na+ ion homeostasis to promote salinity tolerance during arbuscular mycorrhizal symbiosis	BMC PLANT BIOLOGY	10.1186/s12870-018-1317-2	AM	NA	NA	NA	NA	33	2	NA	NA	NA	NA	4	Zea.mays.cv	Gigaspora.margarita.S23	Pseudomonas.koreensis.S2CB35	AM.Bacteria	AM.Bacteria	56	1	Two.Months
AM.45	Spore associated bacteria regulates maize root K+/Na+ ion homeostasis to promote salinity tolerance during arbuscular mycorrhizal symbiosis	BMC PLANT BIOLOGY	10.1186/s12870-018-1317-2	AM	NA	NA	NA	NA	32	2	NA	NA	NA	NA	4	Zea.mays.cv	Claroideoglomus.lamellosum.S-11	Pseudomonas.koreensis.S2CB35	AM.Bacteria	AM.Bacteria	56	1	Two.Months
AM.46	Coinoculation of bioinoculants improve Acacia auriculiformis seedling growth and quality in a tropical Alfisol soil	JOURNAL OF FORESTRY RESEARCH	10.1007/s11676-017-0497-1	AM	0.82	NA	0.221	NA	1.041	NA	15.32	NA	18.3	NA	10	Acacia.auriculifornis	None	None	Control	None	7	1	Two.Months
AM.46	Coinoculation of bioinoculants improve Acacia auriculiformis seedling growth and quality in a tropical Alfisol soil	JOURNAL OF FORESTRY RESEARCH	10.1007/s11676-017-0497-1	AM	1.25	NA	0.326	NA	1.576	NA	17.9	NA	20.6	NA	10	Acacia.auriculifornis	Acaulospora.scrobiculata	None	AM	Single.AM	20	1	Two.Months
AM.46	Coinoculation of bioinoculants improve Acacia auriculiformis seedling growth and quality in a tropical Alfisol soil	JOURNAL OF FORESTRY RESEARCH	10.1007/s11676-017-0497-1	AM	1.509	NA	0.45	NA	1.959	NA	19.7	NA	23.7	NA	10	Acacia.auriculifornis	Scutellospora.calospora	None	AM	Single.AM	40	1	Two.Months
AM.46	Coinoculation of bioinoculants improve Acacia auriculiformis seedling growth and quality in a tropical Alfisol soil	JOURNAL OF FORESTRY RESEARCH	10.1007/s11676-017-0497-1	AM	1.11	NA	0.304	NA	1.414	NA	17.5	NA	20.3	NA	10	Acacia.auriculifornis	None	Paenibacillus.polymyxa	Bacteria	Single.Bacteria	15	1	Two.Months
AM.46	Coinoculation of bioinoculants improve Acacia auriculiformis seedling growth and quality in a tropical Alfisol soil	JOURNAL OF FORESTRY RESEARCH	10.1007/s11676-017-0497-1	AM	1.741	NA	0.725	NA	2.466	NA	23.1	NA	27.2	NA	10	Acacia.auriculifornis	Acaulospora.scrobiculata	Paenibacillus.polymyxa	AM.Bacteria	AM.Bacteria	52	1	Two.Months
AM.46	Coinoculation of bioinoculants improve Acacia auriculiformis seedling growth and quality in a tropical Alfisol soil	JOURNAL OF FORESTRY RESEARCH	10.1007/s11676-017-0497-1	AM	1.891	NA	0.897	NA	2.788	NA	24.3	NA	30.6	NA	10	Acacia.auriculifornis	Scutellospora.calospora	Paenibacillus.polymyxa	AM.Bacteria	AM.Bacteria	62	1	Two.Months
AM.46	Coinoculation of bioinoculants improve Acacia auriculiformis seedling growth and quality in a tropical Alfisol soil	JOURNAL OF FORESTRY RESEARCH	10.1007/s11676-017-0497-1	AM	1.602	NA	0.542	NA	2.144	NA	20.8	NA	24.6	NA	10	Acacia.auriculifornis	Acaulospora.scrobiculata.Scutellospora.calospora	None	AM	AM.AM	43	1	Two.Months
AM.46	Coinoculation of bioinoculants improve Acacia auriculiformis seedling growth and quality in a tropical Alfisol soil	JOURNAL OF FORESTRY RESEARCH	10.1007/s11676-017-0497-1	AM	1.93	NA	0.92	NA	2.85	NA	28	NA	31.5	NA	10	Acacia.auriculifornis	Acaulospora.scrobiculata.Scutellospora.calospora	Paenibacillus.polymyxa	AM.Bacteria	AM.AM.Bacteria	64	1	Two.Months
AM.48	Increased protein content of chickpea (Cicer arietinum L.) inoculated with arbuscular mycorrhizal fungi and nitrogen-fixing bacteria under water deficit conditions	JOURNAL OF THE SCIENCE OF FOOD AND AGRICULTURE	10.1002/jsfa.8201	AM	0.45	0.1	0.9	0.001	1.35	0.101	27.5	1	NA	NA	10	Cicer.arietinum.L	None	None	Control	None	0	0	Three.Months
AM.48	Increased protein content of chickpea (Cicer arietinum L.) inoculated with arbuscular mycorrhizal fungi and nitrogen-fixing bacteria under water deficit conditions	JOURNAL OF THE SCIENCE OF FOOD AND AGRICULTURE	10.1002/jsfa.8201	AM	0.9	0.1	0.5	0.001	1.4	0.101	25	1	NA	NA	10	Cicer.arietinum.L	None	Mesorhizobium.mediterraneum	Bacteria	Single.Bacteria	0	0	Three.Months
AM.48	Increased protein content of chickpea (Cicer arietinum L.) inoculated with arbuscular mycorrhizal fungi and nitrogen-fixing bacteria under water deficit conditions	JOURNAL OF THE SCIENCE OF FOOD AND AGRICULTURE	10.1002/jsfa.8201	AM	0.9	0.1	0.65	0.001	1.55	0.101	32.5	1	NA	NA	10	Cicer.arietinum.L	Rhizophagus.irregularis	None	AM	Single.AM	48	5	Three.Months
AM.48	Increased protein content of chickpea (Cicer arietinum L.) inoculated with arbuscular mycorrhizal fungi and nitrogen-fixing bacteria under water deficit conditions	JOURNAL OF THE SCIENCE OF FOOD AND AGRICULTURE	10.1002/jsfa.8201	AM	0.75	0.1	0.3	0.001	1.05	0.101	31	1	NA	NA	10	Cicer.arietinum.L	Rhizophagus.irregularis	Mesorhizobium.mediterraneum	AM.Bacteria	AM.Bacteria	35	7	Three.Months
AM.48	Increased protein content of chickpea (Cicer arietinum L.) inoculated with arbuscular mycorrhizal fungi and nitrogen-fixing bacteria under water deficit conditions	JOURNAL OF THE SCIENCE OF FOOD AND AGRICULTURE	10.1002/jsfa.8201	AM	0.5	0.1	0.08	0.001	0.58	0.101	22	1	NA	NA	10	Cicer.arietinum.L	None	None	Control	None	0	0	Three.Months
AM.48	Increased protein content of chickpea (Cicer arietinum L.) inoculated with arbuscular mycorrhizal fungi and nitrogen-fixing bacteria under water deficit conditions	JOURNAL OF THE SCIENCE OF FOOD AND AGRICULTURE	10.1002/jsfa.8201	AM	0.6	0.1	0.7	0.001	1.3	0.101	22.5	1	NA	NA	10	Cicer.arietinum.L	None	Mesorhizobium.mediterraneum	Bacteria	Single.Bacteria	0	0	Three.Months
AM.48	Increased protein content of chickpea (Cicer arietinum L.) inoculated with arbuscular mycorrhizal fungi and nitrogen-fixing bacteria under water deficit conditions	JOURNAL OF THE SCIENCE OF FOOD AND AGRICULTURE	10.1002/jsfa.8201	AM	0.6	0.1	0.65	0.001	1.25	0.101	26.5	1	NA	NA	10	Cicer.arietinum.L	Rhizophagus.irregularis	None	AM	Single.AM	33	5	Three.Months
AM.48	Increased protein content of chickpea (Cicer arietinum L.) inoculated with arbuscular mycorrhizal fungi and nitrogen-fixing bacteria under water deficit conditions	JOURNAL OF THE SCIENCE OF FOOD AND AGRICULTURE	10.1002/jsfa.8201	AM	0.75	0.1	0.2	0.001	0.95	0.101	26	1	NA	NA	10	Cicer.arietinum.L	Rhizophagus.irregularis	Mesorhizobium.mediterraneum	AM.Bacteria	AM.Bacteria	31	5	Three.Months
AM.48	Increased protein content of chickpea (Cicer arietinum L.) inoculated with arbuscular mycorrhizal fungi and nitrogen-fixing bacteria under water deficit conditions	JOURNAL OF THE SCIENCE OF FOOD AND AGRICULTURE	10.1002/jsfa.8201	AM	0.3	0.1	0.09	0.001	0.39	0.101	23	1	NA	NA	10	Cicer.arietinum.L	None	None	Control	None	0	0	Three.Months
AM.48	Increased protein content of chickpea (Cicer arietinum L.) inoculated with arbuscular mycorrhizal fungi and nitrogen-fixing bacteria under water deficit conditions	JOURNAL OF THE SCIENCE OF FOOD AND AGRICULTURE	10.1002/jsfa.8201	AM	0.3	0.1	0.25	0.001	0.55	0.101	23	1	NA	NA	10	Cicer.arietinum.L	None	Mesorhizobium.mediterraneum	Bacteria	Single.Bacteria	0	0	Three.Months
AM.48	Increased protein content of chickpea (Cicer arietinum L.) inoculated with arbuscular mycorrhizal fungi and nitrogen-fixing bacteria under water deficit conditions	JOURNAL OF THE SCIENCE OF FOOD AND AGRICULTURE	10.1002/jsfa.8201	AM	0.5	0.1	0.2	0.001	0.7	0.101	28.5	1	NA	NA	10	Cicer.arietinum.L	Rhizophagus.irregularis	None	AM	Single.AM	52	8	Three.Months
AM.48	Increased protein content of chickpea (Cicer arietinum L.) inoculated with arbuscular mycorrhizal fungi and nitrogen-fixing bacteria under water deficit conditions	JOURNAL OF THE SCIENCE OF FOOD AND AGRICULTURE	10.1002/jsfa.8201	AM	0.45	0.1	0.05	0.001	0.5	0.101	25	1	NA	NA	10	Cicer.arietinum.L	Rhizophagus.irregularis	Mesorhizobium.mediterraneum	AM.Bacteria	AM.Bacteria	21	2	Three.Months
AM.49	Improved grain yield of cowpea (Vigna unguiculata) under water deficit after inoculation with Bradyrhizobium elkanii and Rhizophagus irregularis	CROP & PASTURE SCIENCE	10.1071/CP17087	AM	1.25	0.2	0.75	0.3	2	0.5	NA	NA	NA	NA	10	Vigna.unguiculta.L	None	None	Control	None	0	0	Three.Months
AM.49	Improved grain yield of cowpea (Vigna unguiculata) under water deficit after inoculation with Bradyrhizobium elkanii and Rhizophagus irregularis	CROP & PASTURE SCIENCE	10.1071/CP17087	AM	1.3	0.2	0.8	0.3	2.1	0.5	NA	NA	NA	NA	10	Vigna.unguiculta.L	None	Bradyrhizobium.elkani	Bacteria	Single.Bacteria	0	0	Three.Months
AM.49	Improved grain yield of cowpea (Vigna unguiculata) under water deficit after inoculation with Bradyrhizobium elkanii and Rhizophagus irregularis	CROP & PASTURE SCIENCE	10.1071/CP17087	AM	2	0.4	2.1	0.4	4.1	0.8	NA	NA	NA	NA	10	Vigna.unguiculta.L	Rhizophagus.irregularis	None	AM	Single.AM	34	3	Three.Months
AM.49	Improved grain yield of cowpea (Vigna unguiculata) under water deficit after inoculation with Bradyrhizobium elkanii and Rhizophagus irregularis	CROP & PASTURE SCIENCE	10.1071/CP17087	AM	1.4	0.1	0.65	0.1	2.05	0.2	NA	NA	NA	NA	10	Vigna.unguiculta.L	Rhizophagus.irregularis	Bradyrhizobium.elkani	AM.Bacteria	AM.Bacteria	46	3	Three.Months
AM.49	Improved grain yield of cowpea (Vigna unguiculata) under water deficit after inoculation with Bradyrhizobium elkanii and Rhizophagus irregularis	CROP & PASTURE SCIENCE	10.1071/CP17087	AM	0.9	0.1	0.75	0.3	1.65	0.4	NA	NA	NA	NA	10	Vigna.unguiculta.L	None	None	Control	None	0	0	Three.Months
AM.49	Improved grain yield of cowpea (Vigna unguiculata) under water deficit after inoculation with Bradyrhizobium elkanii and Rhizophagus irregularis	CROP & PASTURE SCIENCE	10.1071/CP17087	AM	1.2	0.3	1.3	0.3	2.5	0.6	NA	NA	NA	NA	10	Vigna.unguiculta.L	None	Bradyrhizobium.elkani	Bacteria	Single.Bacteria	0	0	Three.Months
AM.49	Improved grain yield of cowpea (Vigna unguiculata) under water deficit after inoculation with Bradyrhizobium elkanii and Rhizophagus irregularis	CROP & PASTURE SCIENCE	10.1071/CP17087	AM	1.3	0.2	0.75	0.3	2.05	0.5	NA	NA	NA	NA	10	Vigna.unguiculta.L	Rhizophagus.irregularis	None	AM	Single.AM	28	3	Three.Months
AM.49	Improved grain yield of cowpea (Vigna unguiculata) under water deficit after inoculation with Bradyrhizobium elkanii and Rhizophagus irregularis	CROP & PASTURE SCIENCE	10.1071/CP17087	AM	1	0.2	0.5	0.2	1.5	0.4	NA	NA	NA	NA	10	Vigna.unguiculta.L	Rhizophagus.irregularis	Bradyrhizobium.elkani	AM.Bacteria	AM.Bacteria	45	6	Three.Months
AM.49	Improved grain yield of cowpea (Vigna unguiculata) under water deficit after inoculation with Bradyrhizobium elkanii and Rhizophagus irregularis	CROP & PASTURE SCIENCE	10.1071/CP17087	AM	0.5	0.1	0.15	0.1	0.65	0.2	NA	NA	NA	NA	10	Vigna.unguiculta.L	None	None	Control	None	0	0	Three.Months
AM.49	Improved grain yield of cowpea (Vigna unguiculata) under water deficit after inoculation with Bradyrhizobium elkanii and Rhizophagus irregularis	CROP & PASTURE SCIENCE	10.1071/CP17087	AM	1	0.2	0.75	0.1	1.75	0.3	NA	NA	NA	NA	10	Vigna.unguiculta.L	None	Bradyrhizobium.elkani	Bacteria	Single.Bacteria	0	0	Three.Months
AM.49	Improved grain yield of cowpea (Vigna unguiculata) under water deficit after inoculation with Bradyrhizobium elkanii and Rhizophagus irregularis	CROP & PASTURE SCIENCE	10.1071/CP17087	AM	0.6	0.1	0.45	0.1	1.05	0.2	NA	NA	NA	NA	10	Vigna.unguiculta.L	Rhizophagus.irregularis	None	AM	Single.AM	30	4	Three.Months
AM.49	Improved grain yield of cowpea (Vigna unguiculata) under water deficit after inoculation with Bradyrhizobium elkanii and Rhizophagus irregularis	CROP & PASTURE SCIENCE	10.1071/CP17087	AM	0.25	0.1	0.1	0.1	0.35	0.2	NA	NA	NA	NA	10	Vigna.unguiculta.L	Rhizophagus.irregularis	Bradyrhizobium.elkani	AM.Bacteria	AM.Bacteria	29	4	Three.Months
AM.50	The Interaction between Arbuscular Mycorrhizal Fungi and Endophytic Bacteria Enhances Plant Growth of Acacia gerrardii under Salt Stress	FRONTIERS IN MICROBIOLOGY	10.3389/fmicb.2016.01089	AM	1.94	0.2	2.78	0.3	4.72	0.5	53.4	1.7	70.9	2.1	5	Acacia.gerrardii	None	None	Control	None	NA	NA	Three.Months
AM.50	The Interaction between Arbuscular Mycorrhizal Fungi and Endophytic Bacteria Enhances Plant Growth of Acacia gerrardii under Salt Stress	FRONTIERS IN MICROBIOLOGY	10.3389/fmicb.2016.01089	AM	2.95	0.3	3.66	0.4	6.61	0.7	78.4	1.9	87	2.4	5	Acacia.gerrardii	None	Bacillus.subtilis	Bacteria	None	NA	NA	Three.Months
AM.50	The Interaction between Arbuscular Mycorrhizal Fungi and Endophytic Bacteria Enhances Plant Growth of Acacia gerrardii under Salt Stress	FRONTIERS IN MICROBIOLOGY	10.3389/fmicb.2016.01089	AM	2.51	0.2	3.24	0.5	5.75	0.7	61.4	1.5	75.7	2.3	5	Acacia.gerrardii	AMF	None	AM	Single.AM	NA	NA	Three.Months
AM.50	The Interaction between Arbuscular Mycorrhizal Fungi and Endophytic Bacteria Enhances Plant Growth of Acacia gerrardii under Salt Stress	FRONTIERS IN MICROBIOLOGY	10.3389/fmicb.2016.01089	AM	3.55	0.4	3.87	0.4	7.42	0.8	80.2	2.1	92.1	3.1	5	Acacia.gerrardii	AMF	Bacillus.subtilis	AM.Bacteria	AM.Bacteria	NA	NA	Three.Months
AM.50	The Interaction between Arbuscular Mycorrhizal Fungi and Endophytic Bacteria Enhances Plant Growth of Acacia gerrardii under Salt Stress	FRONTIERS IN MICROBIOLOGY	10.3389/fmicb.2016.01089	AM	0.74	0.1	1.72	0.1	2.46	0.2	20.8	1	46	1.2	5	Acacia.gerrardii	None	None	Control	None	NA	NA	Three.Months
AM.50	The Interaction between Arbuscular Mycorrhizal Fungi and Endophytic Bacteria Enhances Plant Growth of Acacia gerrardii under Salt Stress	FRONTIERS IN MICROBIOLOGY	10.3389/fmicb.2016.01089	AM	1.61	0.2	2.42	0.2	4.03	0.4	41.6	1.4	63.6	1.5	5	Acacia.gerrardii	None	Bacillus.subtilis	Bacteria	None	NA	NA	Three.Months
AM.50	The Interaction between Arbuscular Mycorrhizal Fungi and Endophytic Bacteria Enhances Plant Growth of Acacia gerrardii under Salt Stress	FRONTIERS IN MICROBIOLOGY	10.3389/fmicb.2016.01089	AM	1.13	0.1	2.09	0.2	3.22	0.3	29.1	1.2	56.8	1.3	5	Acacia.gerrardii	AMF	None	AM	Single.AM	NA	NA	Three.Months
AM.50	The Interaction between Arbuscular Mycorrhizal Fungi and Endophytic Bacteria Enhances Plant Growth of Acacia gerrardii under Salt Stress	FRONTIERS IN MICROBIOLOGY	10.3389/fmicb.2016.01089	AM	1.82	0.2	2.63	0.1	4.45	0.3	48.1	1.3	66.4	1.4	5	Acacia.gerrardii	AMF	Bacillus.subtilis	AM.Bacteria	AM.Bacteria	NA	NA	Three.Months
AM.51	Effects of combined inoculation with Rhizophagus intraradices and Paenibacillus mucilaginosus on plant growth, root morphology, and physiological status of trifoliate orange (Poncirus trifoliata L. Raf.) seedlings under different levels of phosphorus	SCIENTIA HORTICULTURAE	10.1016/j.scienta.2016.04.023	AM	0.4	NA	0.37	NA	0.77	NA	17.55	NA	NA	NA	3	Poncirus.trifoliata.L.Raf	None	None	Control	None	0	1	Six.Months
AM.51	Effects of combined inoculation with Rhizophagus intraradices and Paenibacillus mucilaginosus on plant growth, root morphology, and physiological status of trifoliate orange (Poncirus trifoliata L. Raf.) seedlings under different levels of phosphorus	SCIENTIA HORTICULTURAE	10.1016/j.scienta.2016.04.023	AM	0.58	NA	0.5	NA	1.08	NA	26	NA	NA	NA	3	Poncirus.trifoliata.L.Raf	None	Paenibacillus.mucilaginosus	Bacteria	Single.Bacteria	0	1	Six.Months
AM.51	Effects of combined inoculation with Rhizophagus intraradices and Paenibacillus mucilaginosus on plant growth, root morphology, and physiological status of trifoliate orange (Poncirus trifoliata L. Raf.) seedlings under different levels of phosphorus	SCIENTIA HORTICULTURAE	10.1016/j.scienta.2016.04.023	AM	0.73	NA	0.62	NA	1.35	NA	32.27	NA	NA	NA	3	Poncirus.trifoliata.L.Raf	Rhizophagus.intraradices	None	AM	Single.AM	50.64	1	Six.Months
AM.51	Effects of combined inoculation with Rhizophagus intraradices and Paenibacillus mucilaginosus on plant growth, root morphology, and physiological status of trifoliate orange (Poncirus trifoliata L. Raf.) seedlings under different levels of phosphorus	SCIENTIA HORTICULTURAE	10.1016/j.scienta.2016.04.023	AM	0.81	NA	0.67	NA	1.48	NA	35.06	NA	NA	NA	3	Poncirus.trifoliata.L.Raf	Rhizophagus.intraradices	Paenibacillus.mucilaginosus	AM.Bacteria	AM.Bacteria	58.93	1	Six.Months
AM.51	Effects of combined inoculation with Rhizophagus intraradices and Paenibacillus mucilaginosus on plant growth, root morphology, and physiological status of trifoliate orange (Poncirus trifoliata L. Raf.) seedlings under different levels of phosphorus	SCIENTIA HORTICULTURAE	10.1016/j.scienta.2016.04.023	AM	0.62	NA	0.54	NA	1.16	NA	26.49	NA	NA	NA	3	Poncirus.trifoliata.L.Raf	None	None	Control	None	0	1	Six.Months
AM.51	Effects of combined inoculation with Rhizophagus intraradices and Paenibacillus mucilaginosus on plant growth, root morphology, and physiological status of trifoliate orange (Poncirus trifoliata L. Raf.) seedlings under different levels of phosphorus	SCIENTIA HORTICULTURAE	10.1016/j.scienta.2016.04.023	AM	0.74	NA	0.64	NA	1.38	NA	33.09	NA	NA	NA	3	Poncirus.trifoliata.L.Raf	None	Paenibacillus.mucilaginosus	Bacteria	Single.Bacteria	0	1	Six.Months
AM.51	Effects of combined inoculation with Rhizophagus intraradices and Paenibacillus mucilaginosus on plant growth, root morphology, and physiological status of trifoliate orange (Poncirus trifoliata L. Raf.) seedlings under different levels of phosphorus	SCIENTIA HORTICULTURAE	10.1016/j.scienta.2016.04.023	AM	0.98	NA	0.79	NA	1.77	NA	41.83	NA	NA	NA	3	Poncirus.trifoliata.L.Raf	Rhizophagus.intraradices	None	AM	Single.AM	40.8	1	Six.Months
AM.51	Effects of combined inoculation with Rhizophagus intraradices and Paenibacillus mucilaginosus on plant growth, root morphology, and physiological status of trifoliate orange (Poncirus trifoliata L. Raf.) seedlings under different levels of phosphorus	SCIENTIA HORTICULTURAE	10.1016/j.scienta.2016.04.023	AM	1.07	NA	0.83	NA	1.9	NA	45.46	NA	NA	NA	3	Poncirus.trifoliata.L.Raf	Rhizophagus.intraradices	Paenibacillus.mucilaginosus	AM.Bacteria	AM.Bacteria	51.04	1	Six.Months
AM.51	Effects of combined inoculation with Rhizophagus intraradices and Paenibacillus mucilaginosus on plant growth, root morphology, and physiological status of trifoliate orange (Poncirus trifoliata L. Raf.) seedlings under different levels of phosphorus	SCIENTIA HORTICULTURAE	10.1016/j.scienta.2016.04.023	AM	0.82	NA	0.67	NA	1.49	NA	36.24	NA	NA	NA	3	Poncirus.trifoliata.L.Raf	None	None	Control	None	0	1	Six.Months
AM.51	Effects of combined inoculation with Rhizophagus intraradices and Paenibacillus mucilaginosus on plant growth, root morphology, and physiological status of trifoliate orange (Poncirus trifoliata L. Raf.) seedlings under different levels of phosphorus	SCIENTIA HORTICULTURAE	10.1016/j.scienta.2016.04.023	AM	0.83	NA	0.69	NA	1.52	NA	36.87	NA	NA	NA	3	Poncirus.trifoliata.L.Raf	None	Paenibacillus.mucilaginosus	Bacteria	Single.Bacteria	0	1	Six.Months
AM.51	Effects of combined inoculation with Rhizophagus intraradices and Paenibacillus mucilaginosus on plant growth, root morphology, and physiological status of trifoliate orange (Poncirus trifoliata L. Raf.) seedlings under different levels of phosphorus	SCIENTIA HORTICULTURAE	10.1016/j.scienta.2016.04.023	AM	1.02	NA	0.82	NA	1.84	NA	42.19	NA	NA	NA	3	Poncirus.trifoliata.L.Raf	Rhizophagus.intraradices	None	AM	Single.AM	21.96	1	Six.Months
AM.51	Effects of combined inoculation with Rhizophagus intraradices and Paenibacillus mucilaginosus on plant growth, root morphology, and physiological status of trifoliate orange (Poncirus trifoliata L. Raf.) seedlings under different levels of phosphorus	SCIENTIA HORTICULTURAE	10.1016/j.scienta.2016.04.023	AM	1.13	NA	0.89	NA	2.02	NA	49.32	NA	NA	NA	3	Poncirus.trifoliata.L.Raf	Rhizophagus.intraradices	Paenibacillus.mucilaginosus	AM.Bacteria	AM.Bacteria	29.49	1	Six.Months
AM.52	Integrated application of Exiguobacterium oxidotolerans, Glomus fasciculatum, and vermicompost improves growth, yield and quality of Mentha arvensis in salt-stressed soils	INDUSTRIAL CROPS AND PRODUCTS	10.1016/j.indcrop.2015.12.021	AM	NA	NA	NA	NA	42	1	NA	NA	NA	NA	3	Mentha.arvensis	None	None	Control	None	0	1	Four.Months
AM.52	Integrated application of Exiguobacterium oxidotolerans, Glomus fasciculatum, and vermicompost improves growth, yield and quality of Mentha arvensis in salt-stressed soils	INDUSTRIAL CROPS AND PRODUCTS	10.1016/j.indcrop.2015.12.021	AM	NA	NA	NA	NA	66	1	NA	NA	NA	NA	3	Mentha.arvensis	Glomus.mosseae	None	AM	Single.AM	79	1	Four.Months
AM.52	Integrated application of Exiguobacterium oxidotolerans, Glomus fasciculatum, and vermicompost improves growth, yield and quality of Mentha arvensis in salt-stressed soils	INDUSTRIAL CROPS AND PRODUCTS	10.1016/j.indcrop.2015.12.021	AM	NA	NA	NA	NA	50	1	NA	NA	NA	NA	3	Mentha.arvensis	Glomus.aggregatum	None	AM	Single.AM	59	1	Four.Months
AM.52	Integrated application of Exiguobacterium oxidotolerans, Glomus fasciculatum, and vermicompost improves growth, yield and quality of Mentha arvensis in salt-stressed soils	INDUSTRIAL CROPS AND PRODUCTS	10.1016/j.indcrop.2015.12.021	AM	NA	NA	NA	NA	48	1	NA	NA	NA	NA	3	Mentha.arvensis	Glomus.fasciculatum	None	AM	Single.AM	60	1	Four.Months
AM.52	Integrated application of Exiguobacterium oxidotolerans, Glomus fasciculatum, and vermicompost improves growth, yield and quality of Mentha arvensis in salt-stressed soils	INDUSTRIAL CROPS AND PRODUCTS	10.1016/j.indcrop.2015.12.021	AM	NA	NA	NA	NA	55	1	NA	NA	NA	NA	3	Mentha.arvensis	Glomus.intraradices	None	AM	Single.AM	79	1	Four.Months
AM.52	Integrated application of Exiguobacterium oxidotolerans, Glomus fasciculatum, and vermicompost improves growth, yield and quality of Mentha arvensis in salt-stressed soils	INDUSTRIAL CROPS AND PRODUCTS	10.1016/j.indcrop.2015.12.021	AM	NA	NA	NA	NA	46	1	NA	NA	NA	NA	3	Mentha.arvensis	None	Halomonas.desiderata.STR8	Bacteria	Single.Bacteria	0	1	Four.Months
AM.52	Integrated application of Exiguobacterium oxidotolerans, Glomus fasciculatum, and vermicompost improves growth, yield and quality of Mentha arvensis in salt-stressed soils	INDUSTRIAL CROPS AND PRODUCTS	10.1016/j.indcrop.2015.12.021	AM	NA	NA	NA	NA	41	1	NA	NA	NA	NA	3	Mentha.arvensis	Glomus.mosseae	Halomonas.desiderata.STR8	AM.Bacteria	AM.Bacteria	50	1	Four.Months
AM.52	Integrated application of Exiguobacterium oxidotolerans, Glomus fasciculatum, and vermicompost improves growth, yield and quality of Mentha arvensis in salt-stressed soils	INDUSTRIAL CROPS AND PRODUCTS	10.1016/j.indcrop.2015.12.021	AM	NA	NA	NA	NA	44	1	NA	NA	NA	NA	3	Mentha.arvensis	Glomus.aggregatum	Halomonas.desiderata.STR8	AM.Bacteria	AM.Bacteria	47	1	Four.Months
AM.52	Integrated application of Exiguobacterium oxidotolerans, Glomus fasciculatum, and vermicompost improves growth, yield and quality of Mentha arvensis in salt-stressed soils	INDUSTRIAL CROPS AND PRODUCTS	10.1016/j.indcrop.2015.12.021	AM	NA	NA	NA	NA	44	1	NA	NA	NA	NA	3	Mentha.arvensis	Glomus.fasciculatum	Halomonas.desiderata.STR8	AM.Bacteria	AM.Bacteria	50	1	Four.Months
AM.52	Integrated application of Exiguobacterium oxidotolerans, Glomus fasciculatum, and vermicompost improves growth, yield and quality of Mentha arvensis in salt-stressed soils	INDUSTRIAL CROPS AND PRODUCTS	10.1016/j.indcrop.2015.12.021	AM	NA	NA	NA	NA	60	1	NA	NA	NA	NA	3	Mentha.arvensis	Glomus.intraradices	Halomonas.desiderata.STR8	AM.Bacteria	AM.Bacteria	65	1	Four.Months
AM.52	Integrated application of Exiguobacterium oxidotolerans, Glomus fasciculatum, and vermicompost improves growth, yield and quality of Mentha arvensis in salt-stressed soils	INDUSTRIAL CROPS AND PRODUCTS	10.1016/j.indcrop.2015.12.021	AM	NA	NA	NA	NA	60	1	NA	NA	NA	NA	3	Mentha.arvensis	None	Exiguobacterium.oxidotolerans.STR36	Bacteria	Single.Bacteria	0	1	Four.Months
AM.52	Integrated application of Exiguobacterium oxidotolerans, Glomus fasciculatum, and vermicompost improves growth, yield and quality of Mentha arvensis in salt-stressed soils	INDUSTRIAL CROPS AND PRODUCTS	10.1016/j.indcrop.2015.12.021	AM	NA	NA	NA	NA	68	1	NA	NA	NA	NA	3	Mentha.arvensis	Glomus.mosseae	Exiguobacterium.oxidotolerans.STR36	AM.Bacteria	AM.Bacteria	57	1	Four.Months
AM.52	Integrated application of Exiguobacterium oxidotolerans, Glomus fasciculatum, and vermicompost improves growth, yield and quality of Mentha arvensis in salt-stressed soils	INDUSTRIAL CROPS AND PRODUCTS	10.1016/j.indcrop.2015.12.021	AM	NA	NA	NA	NA	57	1	NA	NA	NA	NA	3	Mentha.arvensis	Glomus.aggregatum	Exiguobacterium.oxidotolerans.STR36	AM.Bacteria	AM.Bacteria	60	1	Four.Months
AM.52	Integrated application of Exiguobacterium oxidotolerans, Glomus fasciculatum, and vermicompost improves growth, yield and quality of Mentha arvensis in salt-stressed soils	INDUSTRIAL CROPS AND PRODUCTS	10.1016/j.indcrop.2015.12.021	AM	NA	NA	NA	NA	71	1	NA	NA	NA	NA	3	Mentha.arvensis	Glomus.fasciculatum	Exiguobacterium.oxidotolerans.STR36	AM.Bacteria	AM.Bacteria	75	1	Four.Months
AM.52	Integrated application of Exiguobacterium oxidotolerans, Glomus fasciculatum, and vermicompost improves growth, yield and quality of Mentha arvensis in salt-stressed soils	INDUSTRIAL CROPS AND PRODUCTS	10.1016/j.indcrop.2015.12.021	AM	NA	NA	NA	NA	55	1	NA	NA	NA	NA	3	Mentha.arvensis	Glomus.intraradices	Exiguobacterium.oxidotolerans.STR36	AM.Bacteria	AM.Bacteria	88	1	Four.Months
AM.52	Integrated application of Exiguobacterium oxidotolerans, Glomus fasciculatum, and vermicompost improves growth, yield and quality of Mentha arvensis in salt-stressed soils	INDUSTRIAL CROPS AND PRODUCTS	10.1016/j.indcrop.2015.12.021	AM	NA	NA	NA	NA	27	1	NA	NA	NA	NA	3	Mentha.arvensis	None	None	Control	None	0	1	Four.Months
AM.52	Integrated application of Exiguobacterium oxidotolerans, Glomus fasciculatum, and vermicompost improves growth, yield and quality of Mentha arvensis in salt-stressed soils	INDUSTRIAL CROPS AND PRODUCTS	10.1016/j.indcrop.2015.12.021	AM	NA	NA	NA	NA	41	1	NA	NA	NA	NA	3	Mentha.arvensis	Glomus.mosseae	None	AM	Single.AM	41	1	Four.Months
AM.52	Integrated application of Exiguobacterium oxidotolerans, Glomus fasciculatum, and vermicompost improves growth, yield and quality of Mentha arvensis in salt-stressed soils	INDUSTRIAL CROPS AND PRODUCTS	10.1016/j.indcrop.2015.12.021	AM	NA	NA	NA	NA	37	1	NA	NA	NA	NA	3	Mentha.arvensis	Glomus.aggregatum	None	AM	Single.AM	38	1	Four.Months
AM.52	Integrated application of Exiguobacterium oxidotolerans, Glomus fasciculatum, and vermicompost improves growth, yield and quality of Mentha arvensis in salt-stressed soils	INDUSTRIAL CROPS AND PRODUCTS	10.1016/j.indcrop.2015.12.021	AM	NA	NA	NA	NA	37	1	NA	NA	NA	NA	3	Mentha.arvensis	Glomus.fasciculatum	None	AM	Single.AM	38	1	Four.Months
AM.52	Integrated application of Exiguobacterium oxidotolerans, Glomus fasciculatum, and vermicompost improves growth, yield and quality of Mentha arvensis in salt-stressed soils	INDUSTRIAL CROPS AND PRODUCTS	10.1016/j.indcrop.2015.12.021	AM	NA	NA	NA	NA	42	1	NA	NA	NA	NA	3	Mentha.arvensis	Glomus.intraradices	None	AM	Single.AM	48	1	Four.Months
AM.52	Integrated application of Exiguobacterium oxidotolerans, Glomus fasciculatum, and vermicompost improves growth, yield and quality of Mentha arvensis in salt-stressed soils	INDUSTRIAL CROPS AND PRODUCTS	10.1016/j.indcrop.2015.12.021	AM	NA	NA	NA	NA	40	1	NA	NA	NA	NA	3	Mentha.arvensis	None	Halomonas.desiderata.STR8	Bacteria	Single.Bacteria	0	1	Four.Months
AM.52	Integrated application of Exiguobacterium oxidotolerans, Glomus fasciculatum, and vermicompost improves growth, yield and quality of Mentha arvensis in salt-stressed soils	INDUSTRIAL CROPS AND PRODUCTS	10.1016/j.indcrop.2015.12.021	AM	NA	NA	NA	NA	32	1	NA	NA	NA	NA	3	Mentha.arvensis	Glomus.mosseae	Halomonas.desiderata.STR8	AM.Bacteria	AM.Bacteria	40	1	Four.Months
AM.52	Integrated application of Exiguobacterium oxidotolerans, Glomus fasciculatum, and vermicompost improves growth, yield and quality of Mentha arvensis in salt-stressed soils	INDUSTRIAL CROPS AND PRODUCTS	10.1016/j.indcrop.2015.12.021	AM	NA	NA	NA	NA	30	1	NA	NA	NA	NA	3	Mentha.arvensis	Glomus.aggregatum	Halomonas.desiderata.STR8	AM.Bacteria	AM.Bacteria	30	1	Four.Months
AM.52	Integrated application of Exiguobacterium oxidotolerans, Glomus fasciculatum, and vermicompost improves growth, yield and quality of Mentha arvensis in salt-stressed soils	INDUSTRIAL CROPS AND PRODUCTS	10.1016/j.indcrop.2015.12.021	AM	NA	NA	NA	NA	40	1	NA	NA	NA	NA	3	Mentha.arvensis	Glomus.fasciculatum	Halomonas.desiderata.STR8	AM.Bacteria	AM.Bacteria	27	1	Four.Months
AM.52	Integrated application of Exiguobacterium oxidotolerans, Glomus fasciculatum, and vermicompost improves growth, yield and quality of Mentha arvensis in salt-stressed soils	INDUSTRIAL CROPS AND PRODUCTS	10.1016/j.indcrop.2015.12.021	AM	NA	NA	NA	NA	42	1	NA	NA	NA	NA	3	Mentha.arvensis	Glomus.intraradices	Halomonas.desiderata.STR8	AM.Bacteria	AM.Bacteria	40	1	Four.Months
AM.52	Integrated application of Exiguobacterium oxidotolerans, Glomus fasciculatum, and vermicompost improves growth, yield and quality of Mentha arvensis in salt-stressed soils	INDUSTRIAL CROPS AND PRODUCTS	10.1016/j.indcrop.2015.12.021	AM	NA	NA	NA	NA	40	1	NA	NA	NA	NA	3	Mentha.arvensis	None	Exiguobacterium.oxidotolerans.STR36	Bacteria	Single.Bacteria	0	1	Four.Months
AM.52	Integrated application of Exiguobacterium oxidotolerans, Glomus fasciculatum, and vermicompost improves growth, yield and quality of Mentha arvensis in salt-stressed soils	INDUSTRIAL CROPS AND PRODUCTS	10.1016/j.indcrop.2015.12.021	AM	NA	NA	NA	NA	50	1	NA	NA	NA	NA	3	Mentha.arvensis	Glomus.mosseae	Exiguobacterium.oxidotolerans.STR36	AM.Bacteria	AM.Bacteria	42	1	Four.Months
AM.52	Integrated application of Exiguobacterium oxidotolerans, Glomus fasciculatum, and vermicompost improves growth, yield and quality of Mentha arvensis in salt-stressed soils	INDUSTRIAL CROPS AND PRODUCTS	10.1016/j.indcrop.2015.12.021	AM	NA	NA	NA	NA	50	1	NA	NA	NA	NA	3	Mentha.arvensis	Glomus.aggregatum	Exiguobacterium.oxidotolerans.STR36	AM.Bacteria	AM.Bacteria	44	1	Four.Months
AM.52	Integrated application of Exiguobacterium oxidotolerans, Glomus fasciculatum, and vermicompost improves growth, yield and quality of Mentha arvensis in salt-stressed soils	INDUSTRIAL CROPS AND PRODUCTS	10.1016/j.indcrop.2015.12.021	AM	NA	NA	NA	NA	56	1	NA	NA	NA	NA	3	Mentha.arvensis	Glomus.fasciculatum	Exiguobacterium.oxidotolerans.STR36	AM.Bacteria	AM.Bacteria	57	1	Four.Months
AM.52	Integrated application of Exiguobacterium oxidotolerans, Glomus fasciculatum, and vermicompost improves growth, yield and quality of Mentha arvensis in salt-stressed soils	INDUSTRIAL CROPS AND PRODUCTS	10.1016/j.indcrop.2015.12.021	AM	NA	NA	NA	NA	45	1	NA	NA	NA	NA	3	Mentha.arvensis	Glomus.intraradices	Exiguobacterium.oxidotolerans.STR36	AM.Bacteria	AM.Bacteria	55	1	Four.Months
AM.53	Co-inoculation of Dietzia natronolimnaea and Glomus intraradices with vermicompost positively influences Ocimum basilicum growth and resident microbial community structure in salt affected low fertility soils	APPLIED SOIL ECOLOGY	10.1016/j.apsoil.2016.01.003	AM	NA	NA	NA	NA	87	1	NA	NA	NA	NA	3	Ocimum.basilicum	None	None	Control	None	0	1	Three.Months
AM.53	Co-inoculation of Dietzia natronolimnaea and Glomus intraradices with vermicompost positively influences Ocimum basilicum growth and resident microbial community structure in salt affected low fertility soils	APPLIED SOIL ECOLOGY	10.1016/j.apsoil.2016.01.003	AM	NA	NA	NA	NA	105	1	NA	NA	NA	NA	3	Ocimum.basilicum	None	Dietzia.natronolimnaea.STR1	Bacteria	Single.Bacteria	0	1	Three.Months
AM.53	Co-inoculation of Dietzia natronolimnaea and Glomus intraradices with vermicompost positively influences Ocimum basilicum growth and resident microbial community structure in salt affected low fertility soils	APPLIED SOIL ECOLOGY	10.1016/j.apsoil.2016.01.003	AM	NA	NA	NA	NA	105	1	NA	NA	NA	NA	3	Ocimum.basilicum	Glomus.intraradices	None	AM	Single.AM	65	1	Three.Months
AM.53	Co-inoculation of Dietzia natronolimnaea and Glomus intraradices with vermicompost positively influences Ocimum basilicum growth and resident microbial community structure in salt affected low fertility soils	APPLIED SOIL ECOLOGY	10.1016/j.apsoil.2016.01.003	AM	NA	NA	NA	NA	120	1	NA	NA	NA	NA	3	Ocimum.basilicum	Glomus.intraradices	Dietzia.natronolimnaea.STR1	AM.Bacteria	AM.Bacteria	75	1	Three.Months
AM.53	Co-inoculation of Dietzia natronolimnaea and Glomus intraradices with vermicompost positively influences Ocimum basilicum growth and resident microbial community structure in salt affected low fertility soils	APPLIED SOIL ECOLOGY	10.1016/j.apsoil.2016.01.003	AM	NA	NA	NA	NA	38	1	NA	NA	NA	NA	3	Ocimum.basilicum	None	None	Control	None	0	1	Three.Months
AM.53	Co-inoculation of Dietzia natronolimnaea and Glomus intraradices with vermicompost positively influences Ocimum basilicum growth and resident microbial community structure in salt affected low fertility soils	APPLIED SOIL ECOLOGY	10.1016/j.apsoil.2016.01.003	AM	NA	NA	NA	NA	58	1	NA	NA	NA	NA	3	Ocimum.basilicum	None	Dietzia.natronolimnaea.STR1	Bacteria	Single.Bacteria	0	1	Three.Months
AM.53	Co-inoculation of Dietzia natronolimnaea and Glomus intraradices with vermicompost positively influences Ocimum basilicum growth and resident microbial community structure in salt affected low fertility soils	APPLIED SOIL ECOLOGY	10.1016/j.apsoil.2016.01.003	AM	NA	NA	NA	NA	55	1	NA	NA	NA	NA	3	Ocimum.basilicum	Glomus.intraradices	None	AM	Single.AM	30	1	Three.Months
AM.53	Co-inoculation of Dietzia natronolimnaea and Glomus intraradices with vermicompost positively influences Ocimum basilicum growth and resident microbial community structure in salt affected low fertility soils	APPLIED SOIL ECOLOGY	10.1016/j.apsoil.2016.01.003	AM	NA	NA	NA	NA	65	1	NA	NA	NA	NA	3	Ocimum.basilicum	Glomus.intraradices	Dietzia.natronolimnaea.STR1	AM.Bacteria	AM.Bacteria	40	1	Three.Months
AM.54	Native plant growth promoting bacteria Bacillus thuringiensis and mixed or individual mycorrhizal species improved drought tolerance and oxidative metabolism in Lavandula dentata plants	JOURNAL OF PLANT PHYSIOLOGY	10.1016/j.jplph.2015.11.007	AM	0.18	0.01	0.15	0.01	0.33	0.02	NA	NA	NA	NA	5	Lavandula.dentata	None	None	Control	None	0	0	Six.Months
AM.54	Native plant growth promoting bacteria Bacillus thuringiensis and mixed or individual mycorrhizal species improved drought tolerance and oxidative metabolism in Lavandula dentata plants	JOURNAL OF PLANT PHYSIOLOGY	10.1016/j.jplph.2015.11.007	AM	0.4	0.01	0.6	0.01	1	0.02	NA	NA	NA	NA	5	Lavandula.dentata	Septoglomus.constricum	None	AM	Single.AM	21	1	Six.Months
AM.54	Native plant growth promoting bacteria Bacillus thuringiensis and mixed or individual mycorrhizal species improved drought tolerance and oxidative metabolism in Lavandula dentata plants	JOURNAL OF PLANT PHYSIOLOGY	10.1016/j.jplph.2015.11.007	AM	0.41	0.01	0.65	0.01	1.06	0.02	NA	NA	NA	NA	5	Lavandula.dentata	Diversispora.aunantia	None	AM	Single.AM	10	1	Six.Months
AM.54	Native plant growth promoting bacteria Bacillus thuringiensis and mixed or individual mycorrhizal species improved drought tolerance and oxidative metabolism in Lavandula dentata plants	JOURNAL OF PLANT PHYSIOLOGY	10.1016/j.jplph.2015.11.007	AM	0.6	0.03	0.7	0.01	1.3	0.02	NA	NA	NA	NA	5	Lavandula.dentata	Archaespora.trappei	None	AM	Single.AM	25	1	Six.Months
AM.54	Native plant growth promoting bacteria Bacillus thuringiensis and mixed or individual mycorrhizal species improved drought tolerance and oxidative metabolism in Lavandula dentata plants	JOURNAL OF PLANT PHYSIOLOGY	10.1016/j.jplph.2015.11.007	AM	0.4	0.01	0.7	0.01	1.1	0.02	NA	NA	NA	NA	5	Lavandula.dentata	Glomus.versiforme	None	AM	Single.AM	25	1	Six.Months
AM.54	Native plant growth promoting bacteria Bacillus thuringiensis and mixed or individual mycorrhizal species improved drought tolerance and oxidative metabolism in Lavandula dentata plants	JOURNAL OF PLANT PHYSIOLOGY	10.1016/j.jplph.2015.11.007	AM	0.5	0.01	0.45	0.01	0.95	0.02	NA	NA	NA	NA	5	Lavandula.dentata	Paraglomus.ocultum	None	AM	Single.AM	20	1	Six.Months
AM.54	Native plant growth promoting bacteria Bacillus thuringiensis and mixed or individual mycorrhizal species improved drought tolerance and oxidative metabolism in Lavandula dentata plants	JOURNAL OF PLANT PHYSIOLOGY	10.1016/j.jplph.2015.11.007	AM	0.2	0.01	0.25	0.01	0.45	0.02	NA	NA	NA	NA	5	Lavandula.dentata	None	Bacillus.thuringiensis	Bacteria	Single.Bacteria	0	0	Six.Months
AM.54	Native plant growth promoting bacteria Bacillus thuringiensis and mixed or individual mycorrhizal species improved drought tolerance and oxidative metabolism in Lavandula dentata plants	JOURNAL OF PLANT PHYSIOLOGY	10.1016/j.jplph.2015.11.007	AM	0.45	0.02	0.6	0.01	1.05	0.02	NA	NA	NA	NA	5	Lavandula.dentata	Septoglomus.constricum	Bacillus.thuringiensis	AM.Bacteria	AM.Bacteria	25	1	Six.Months
AM.54	Native plant growth promoting bacteria Bacillus thuringiensis and mixed or individual mycorrhizal species improved drought tolerance and oxidative metabolism in Lavandula dentata plants	JOURNAL OF PLANT PHYSIOLOGY	10.1016/j.jplph.2015.11.007	AM	0.38	0.03	0.3	0.01	0.68	0.02	NA	NA	NA	NA	5	Lavandula.dentata	Diversispora.aunantia	Bacillus.thuringiensis	AM.Bacteria	AM.Bacteria	15	1	Six.Months
AM.54	Native plant growth promoting bacteria Bacillus thuringiensis and mixed or individual mycorrhizal species improved drought tolerance and oxidative metabolism in Lavandula dentata plants	JOURNAL OF PLANT PHYSIOLOGY	10.1016/j.jplph.2015.11.007	AM	0.5	0.01	0.6	0.01	1.1	0.02	NA	NA	NA	NA	5	Lavandula.dentata	Archaespora.trappei	Bacillus.thuringiensis	AM.Bacteria	AM.Bacteria	30	1	Six.Months
AM.54	Native plant growth promoting bacteria Bacillus thuringiensis and mixed or individual mycorrhizal species improved drought tolerance and oxidative metabolism in Lavandula dentata plants	JOURNAL OF PLANT PHYSIOLOGY	10.1016/j.jplph.2015.11.007	AM	0.55	0.01	0.75	0.01	1.3	0.02	NA	NA	NA	NA	5	Lavandula.dentata	Glomus.versiforme	Bacillus.thuringiensis	AM.Bacteria	AM.Bacteria	15	1	Six.Months
AM.54	Native plant growth promoting bacteria Bacillus thuringiensis and mixed or individual mycorrhizal species improved drought tolerance and oxidative metabolism in Lavandula dentata plants	JOURNAL OF PLANT PHYSIOLOGY	10.1016/j.jplph.2015.11.007	AM	0.43	0.01	0.4	0.01	0.83	0.02	NA	NA	NA	NA	5	Lavandula.dentata	Paraglomus.ocultum	Bacillus.thuringiensis	AM.Bacteria	AM.Bacteria	25	1	Six.Months
AM.55	Evaluating effect of arbuscular mycorrhizal fungal consortia and Azotobacter chroococcum in improving biomass yield of Jatropha curcas	PLANT BIOSYSTEMS	10.1080/11263504.2014.1001001	AM	NA	NA	NA	NA	NA	NA	30.2	NA	NA	NA	10	Jatropha.curcas	None	None	Control	None	0	NA	One.Month
AM.55	Evaluating effect of arbuscular mycorrhizal fungal consortia and Azotobacter chroococcum in improving biomass yield of Jatropha curcas	PLANT BIOSYSTEMS	10.1080/11263504.2014.1001001	AM	NA	NA	NA	NA	NA	NA	33.1	NA	NA	NA	10	Jatropha.curcas	None	Azotobacter	Bacteria	Single.Bacteria	8	NA	One.Month
AM.55	Evaluating effect of arbuscular mycorrhizal fungal consortia and Azotobacter chroococcum in improving biomass yield of Jatropha curcas	PLANT BIOSYSTEMS	10.1080/11263504.2014.1001001	AM	NA	NA	NA	NA	NA	NA	39.93	NA	NA	NA	10	Jatropha.curcas	AMF	None	AM	Single.AM	63	NA	One.Month
AM.55	Evaluating effect of arbuscular mycorrhizal fungal consortia and Azotobacter chroococcum in improving biomass yield of Jatropha curcas	PLANT BIOSYSTEMS	10.1080/11263504.2014.1001001	AM	NA	NA	NA	NA	NA	NA	42.67	NA	NA	NA	10	Jatropha.curcas	AMF	Azotobacter	AM.Bacteria	AM.Bacteria	65	NA	One.Month
AM.55	Evaluating effect of arbuscular mycorrhizal fungal consortia and Azotobacter chroococcum in improving biomass yield of Jatropha curcas	PLANT BIOSYSTEMS	10.1080/11263504.2014.1001001	AM	NA	NA	NA	NA	NA	NA	45.72	NA	NA	NA	10	Jatropha.curcas	None	None	Control	None	0	NA	Three.Months
AM.55	Evaluating effect of arbuscular mycorrhizal fungal consortia and Azotobacter chroococcum in improving biomass yield of Jatropha curcas	PLANT BIOSYSTEMS	10.1080/11263504.2014.1001001	AM	NA	NA	NA	NA	NA	NA	49.27	NA	NA	NA	10	Jatropha.curcas	None	Azotobacter	Bacteria	Single.Bacteria	8	NA	Three.Months
AM.55	Evaluating effect of arbuscular mycorrhizal fungal consortia and Azotobacter chroococcum in improving biomass yield of Jatropha curcas	PLANT BIOSYSTEMS	10.1080/11263504.2014.1001001	AM	NA	NA	NA	NA	NA	NA	58.07	NA	NA	NA	10	Jatropha.curcas	AMF	None	AM	Single.AM	65	NA	Three.Months
AM.55	Evaluating effect of arbuscular mycorrhizal fungal consortia and Azotobacter chroococcum in improving biomass yield of Jatropha curcas	PLANT BIOSYSTEMS	10.1080/11263504.2014.1001001	AM	NA	NA	NA	NA	NA	NA	62.67	NA	NA	NA	10	Jatropha.curcas	AMF	Azotobacter	AM.Bacteria	AM.Bacteria	69	NA	Three.Months
AM.55	Evaluating effect of arbuscular mycorrhizal fungal consortia and Azotobacter chroococcum in improving biomass yield of Jatropha curcas	PLANT BIOSYSTEMS	10.1080/11263504.2014.1001001	AM	NA	NA	NA	NA	NA	NA	102.28	NA	NA	NA	10	Jatropha.curcas	None	None	Control	None	0	NA	Six.Months
AM.55	Evaluating effect of arbuscular mycorrhizal fungal consortia and Azotobacter chroococcum in improving biomass yield of Jatropha curcas	PLANT BIOSYSTEMS	10.1080/11263504.2014.1001001	AM	NA	NA	NA	NA	NA	NA	113	NA	NA	NA	10	Jatropha.curcas	None	Azotobacter	Bacteria	Single.Bacteria	8	NA	Six.Months
AM.55	Evaluating effect of arbuscular mycorrhizal fungal consortia and Azotobacter chroococcum in improving biomass yield of Jatropha curcas	PLANT BIOSYSTEMS	10.1080/11263504.2014.1001001	AM	NA	NA	NA	NA	NA	NA	154.67	NA	NA	NA	10	Jatropha.curcas	AMF	None	AM	Single.AM	78	NA	Six.Months
AM.55	Evaluating effect of arbuscular mycorrhizal fungal consortia and Azotobacter chroococcum in improving biomass yield of Jatropha curcas	PLANT BIOSYSTEMS	10.1080/11263504.2014.1001001	AM	NA	NA	NA	NA	NA	NA	171.67	NA	NA	NA	10	Jatropha.curcas	AMF	Azotobacter	AM.Bacteria	AM.Bacteria	80	NA	Six.Months
AM.56	Alleviation of salt stress in maize plant by co-inoculation of arbuscular mycorrhizal fungi and Methylobacterium oryzae CBMB20	JOURNAL OF THE KOREAN SOCIETY FOR APPLIED BIOLOGICAL CHEMISTRY	10.1007/s13765-015-0072-4	AM	NA	NA	NA	NA	4.6	0.3	75	1	25	NA	4	Zea.mays	None	None	Control	None	2	NA	Two.Months
AM.56	Alleviation of salt stress in maize plant by co-inoculation of arbuscular mycorrhizal fungi and Methylobacterium oryzae CBMB20	JOURNAL OF THE KOREAN SOCIETY FOR APPLIED BIOLOGICAL CHEMISTRY	10.1007/s13765-015-0072-4	AM	NA	NA	NA	NA	7.1	0.7	80	1	60	NA	4	Zea.mays	Glomus.etunicatum	None	AM	Single.AM	20	NA	Two.Months
AM.56	Alleviation of salt stress in maize plant by co-inoculation of arbuscular mycorrhizal fungi and Methylobacterium oryzae CBMB20	JOURNAL OF THE KOREAN SOCIETY FOR APPLIED BIOLOGICAL CHEMISTRY	10.1007/s13765-015-0072-4	AM	NA	NA	NA	NA	5.6	0.8	78	1	50	NA	4	Zea.mays	None	Methylobacterium.oryzae.CBMB20	Bacteria	Single.Bacteria	4	NA	Two.Months
AM.56	Alleviation of salt stress in maize plant by co-inoculation of arbuscular mycorrhizal fungi and Methylobacterium oryzae CBMB20	JOURNAL OF THE KOREAN SOCIETY FOR APPLIED BIOLOGICAL CHEMISTRY	10.1007/s13765-015-0072-4	AM	NA	NA	NA	NA	8.4	0.5	90	1	75	NA	4	Zea.mays	Glomus.etunicatum	Methylobacterium.oryzae.CBMB20	AM.Bacteria	AM.Bacteria	25	NA	Two.Months
AM.57	Combined effects of Piriformospora indica and Azotobacter chroococcum enhance plant growth, antioxidant potential and steviol glycoside content in Stevia rebaudiana	SYMBIOSIS	10.1007/s13199-015-0347-x	AM	NA	NA	NA	NA	NA	NA	7.46	0.98	1.8	0.46	3	Stevia.rebaudiana	None	None	Control	None	NA	NA	Two.Months
AM.57	Combined effects of Piriformospora indica and Azotobacter chroococcum enhance plant growth, antioxidant potential and steviol glycoside content in Stevia rebaudiana	SYMBIOSIS	10.1007/s13199-015-0347-x	AM	NA	NA	NA	NA	NA	NA	12.81	0.81	3.18	0.43	3	Stevia.rebaudiana	Piriformospora.indica	None	AM	Single.AM	NA	NA	Two.Months
AM.57	Combined effects of Piriformospora indica and Azotobacter chroococcum enhance plant growth, antioxidant potential and steviol glycoside content in Stevia rebaudiana	SYMBIOSIS	10.1007/s13199-015-0347-x	AM	NA	NA	NA	NA	NA	NA	9.9	0.71	2.52	0.42	3	Stevia.rebaudiana	None	Azotobacter.chroococcum	Bacteria	Single.Bacteria	NA	NA	Two.Months
AM.57	Combined effects of Piriformospora indica and Azotobacter chroococcum enhance plant growth, antioxidant potential and steviol glycoside content in Stevia rebaudiana	SYMBIOSIS	10.1007/s13199-015-0347-x	AM	NA	NA	NA	NA	NA	NA	14.11	1.62	4.91	0.47	3	Stevia.rebaudiana	Piriformospora.indica	Azotobacter.chroococcum	AM.Bacteria	AM.Bacteria	NA	NA	Two.Months
AM.58	Effect of plant growth-promoting bacteria (PGPR) and arbuscular mycorrhizal fungi (AMF) inoculation on oats in saline-alkali soil contaminated by petroleum to enhance phytoremediation	ENVIRONMENTAL SCIENCE AND POLLUTION RESEARCH	10.1007/s11356-014-3396-4	AM	0.1457	0.0087	0.0598	0.0044	0.2055	0.0131	27.9	3.7	NA	NA	3	Avena.sativa	None	None	Control	None	NA	NA	Two.Months
AM.58	Effect of plant growth-promoting bacteria (PGPR) and arbuscular mycorrhizal fungi (AMF) inoculation on oats in saline-alkali soil contaminated by petroleum to enhance phytoremediation	ENVIRONMENTAL SCIENCE AND POLLUTION RESEARCH	10.1007/s11356-014-3396-4	AM	0.1651	0.0093	0.0756	0.0067	0.2407	0.016	33.4	4.7	NA	NA	3	Avena.sativa	None	Acinetobacter.sp	Bacteria	Single.Bacteria	NA	NA	Two.Months
AM.58	Effect of plant growth-promoting bacteria (PGPR) and arbuscular mycorrhizal fungi (AMF) inoculation on oats in saline-alkali soil contaminated by petroleum to enhance phytoremediation	ENVIRONMENTAL SCIENCE AND POLLUTION RESEARCH	10.1007/s11356-014-3396-4	AM	0.1623	0.0066	0.0726	0.0052	0.2349	0.0118	31.5	5.9	NA	NA	3	Avena.sativa	Glomus.intraradices	None	AM	Single.AM	NA	NA	Two.Months
AM.58	Effect of plant growth-promoting bacteria (PGPR) and arbuscular mycorrhizal fungi (AMF) inoculation on oats in saline-alkali soil contaminated by petroleum to enhance phytoremediation	ENVIRONMENTAL SCIENCE AND POLLUTION RESEARCH	10.1007/s11356-014-3396-4	AM	0.1893	0.0111	0.084	0.0078	0.2733	0.0189	36.7	6	NA	NA	3	Avena.sativa	Glomus.intraradices	Acinetobacter.sp	AM.Bacteria	AM.Bacteria	NA	NA	Two.Months
AM.59	Interaction with ectomycorrhizal fungi and endophytic Methylobacterium affects nutrient uptake and growth of pine seedlings in vitro	TREE PHYSIOLOGY	10.1093/treephys/tpu062	AM	0.0042	0.0001	0.0014	0.0001	0.0056	0.0002	NA	NA	NA	NA	3	Pinus.sylvestris.L	None	None	Control	None	NA	NA	Three.Days
AM.59	Interaction with ectomycorrhizal fungi and endophytic Methylobacterium affects nutrient uptake and growth of pine seedlings in vitro	TREE PHYSIOLOGY	10.1093/treephys/tpu062	AM	0.004	0.0001	0.0009	0.0001	0.0049	0.0002	NA	NA	NA	NA	3	Pinus.sylvestris.L	None	Methylobacterium.extoquens		Single.Bacteria	NA	NA	Three.Days
AM.59	Interaction with ectomycorrhizal fungi and endophytic Methylobacterium affects nutrient uptake and growth of pine seedlings in vitro	TREE PHYSIOLOGY	10.1093/treephys/tpu062	AM	0.005	0.0001	0.0014	0.0001	0.0064	0.0002	NA	NA	NA	NA	3	Pinus.sylvestris.L	Suillus.variegatus	None	AM	Single.AM	NA	NA	Three.Days
AM.59	Interaction with ectomycorrhizal fungi and endophytic Methylobacterium affects nutrient uptake and growth of pine seedlings in vitro	TREE PHYSIOLOGY	10.1093/treephys/tpu062	AM	0.005	0.0001	0.0012	0.0001	0.0062	0.0002	NA	NA	NA	NA	3	Pinus.sylvestris.L	Suillus.variegatus	Methylobacterium.extoquens	AM.Bacteria	AM.Bacteria	NA	NA	Three.Days
AM.59	Interaction with ectomycorrhizal fungi and endophytic Methylobacterium affects nutrient uptake and growth of pine seedlings in vitro	TREE PHYSIOLOGY	10.1093/treephys/tpu062	AM	0.0039	0.0001	0.00075	0.0001	0.00465	0.0002	NA	NA	NA	NA	3	Pinus.sylvestris.L	Pisolithus.tinctorius	None	AM	Single.AM	NA	NA	Three.Days
AM.59	Interaction with ectomycorrhizal fungi and endophytic Methylobacterium affects nutrient uptake and growth of pine seedlings in vitro	TREE PHYSIOLOGY	10.1093/treephys/tpu062	AM	0.0045	0.0001	0.0012	0.0001	0.0057	0.0002	NA	NA	NA	NA	3	Pinus.sylvestris.L	Pisolithus.tinctorius	Methylobacterium.extoquens	AM.Bacteria	AM.Bacteria	NA	NA	Three.Days
AM.59	Interaction with ectomycorrhizal fungi and endophytic Methylobacterium affects nutrient uptake and growth of pine seedlings in vitro	TREE PHYSIOLOGY	10.1093/treephys/tpu062	AM	0.005	0.0001	0.0012	0.0001	0.0062	0.0002	NA	NA	NA	NA	3	Pinus.sylvestris.L	None	None	Control	None	NA	NA	Seven.Days
AM.59	Interaction with ectomycorrhizal fungi and endophytic Methylobacterium affects nutrient uptake and growth of pine seedlings in vitro	TREE PHYSIOLOGY	10.1093/treephys/tpu062	AM	0.0056	0.0001	0.0012	0.0001	0.0068	0.0002	NA	NA	NA	NA	3	Pinus.sylvestris.L	None	Methylobacterium.extoquens		Single.Bacteria	NA	NA	Seven.Days
AM.59	Interaction with ectomycorrhizal fungi and endophytic Methylobacterium affects nutrient uptake and growth of pine seedlings in vitro	TREE PHYSIOLOGY	10.1093/treephys/tpu062	AM	0.0062	0.0001	0.0015	0.0001	0.0077	0.0002	NA	NA	NA	NA	3	Pinus.sylvestris.L	Suillus.variegatus	None	AM	Single.AM	NA	NA	Seven.Days
AM.59	Interaction with ectomycorrhizal fungi and endophytic Methylobacterium affects nutrient uptake and growth of pine seedlings in vitro	TREE PHYSIOLOGY	10.1093/treephys/tpu062	AM	0.0042	0.0001	0.0013	0.0001	0.0055	0.0002	NA	NA	NA	NA	3	Pinus.sylvestris.L	Suillus.variegatus	Methylobacterium.extoquens	AM.Bacteria	AM.Bacteria	NA	NA	Seven.Days
AM.59	Interaction with ectomycorrhizal fungi and endophytic Methylobacterium affects nutrient uptake and growth of pine seedlings in vitro	TREE PHYSIOLOGY	10.1093/treephys/tpu062	AM	0.0059	0.0001	0.001	0.0001	0.0069	0.0002	NA	NA	NA	NA	3	Pinus.sylvestris.L	Pisolithus.tinctorius	None	AM	Single.AM	NA	NA	Seven.Days
AM.59	Interaction with ectomycorrhizal fungi and endophytic Methylobacterium affects nutrient uptake and growth of pine seedlings in vitro	TREE PHYSIOLOGY	10.1093/treephys/tpu062	AM	0.005	0.0001	0.0016	0.0001	0.0066	0.0002	NA	NA	NA	NA	3	Pinus.sylvestris.L	Pisolithus.tinctorius	Methylobacterium.extoquens	AM.Bacteria	AM.Bacteria	NA	NA	Seven.Days
AM.59	Interaction with ectomycorrhizal fungi and endophytic Methylobacterium affects nutrient uptake and growth of pine seedlings in vitro	TREE PHYSIOLOGY	10.1093/treephys/tpu062	AM	0.005	0.0001	0.0011	0.0001	0.0061	0.0002	NA	NA	NA	NA	3	Pinus.sylvestris.L	None	None	Control	None	NA	NA	Fourteen.Days
AM.59	Interaction with ectomycorrhizal fungi and endophytic Methylobacterium affects nutrient uptake and growth of pine seedlings in vitro	TREE PHYSIOLOGY	10.1093/treephys/tpu062	AM	0.006	0.0001	0.0012	0.0001	0.0072	0.0002	NA	NA	NA	NA	3	Pinus.sylvestris.L	None	Methylobacterium.extoquens		Single.Bacteria	NA	NA	Fourteen.Days
AM.59	Interaction with ectomycorrhizal fungi and endophytic Methylobacterium affects nutrient uptake and growth of pine seedlings in vitro	TREE PHYSIOLOGY	10.1093/treephys/tpu062	AM	0.0055	0.0001	0.002	0.0001	0.0075	0.0002	NA	NA	NA	NA	3	Pinus.sylvestris.L	Suillus.variegatus	None	AM	Single.AM	NA	NA	Fourteen.Days
AM.59	Interaction with ectomycorrhizal fungi and endophytic Methylobacterium affects nutrient uptake and growth of pine seedlings in vitro	TREE PHYSIOLOGY	10.1093/treephys/tpu062	AM	0.0062	0.0001	0.002	0.0001	0.0082	0.0002	NA	NA	NA	NA	3	Pinus.sylvestris.L	Suillus.variegatus	Methylobacterium.extoquens	AM.Bacteria	AM.Bacteria	NA	NA	Fourteen.Days
AM.59	Interaction with ectomycorrhizal fungi and endophytic Methylobacterium affects nutrient uptake and growth of pine seedlings in vitro	TREE PHYSIOLOGY	10.1093/treephys/tpu062	AM	0.005	0.0001	0.0015	0.0001	0.0065	0.0002	NA	NA	NA	NA	3	Pinus.sylvestris.L	Pisolithus.tinctorius	None	AM	Single.AM	NA	NA	Fourteen.Days
AM.59	Interaction with ectomycorrhizal fungi and endophytic Methylobacterium affects nutrient uptake and growth of pine seedlings in vitro	TREE PHYSIOLOGY	10.1093/treephys/tpu062	AM	0.006	0.0001	0.0025	0.0001	0.0085	0.0002	NA	NA	NA	NA	3	Pinus.sylvestris.L	Pisolithus.tinctorius	Methylobacterium.extoquens	AM.Bacteria	AM.Bacteria	NA	NA	Fourteen.Days
AM.59	Interaction with ectomycorrhizal fungi and endophytic Methylobacterium affects nutrient uptake and growth of pine seedlings in vitro	TREE PHYSIOLOGY	10.1093/treephys/tpu062	AM	0.003	0.0001	0.008	0.0001	0.011	0.0002	NA	NA	NA	NA	3	Pinus.sylvestris.L	None	None	Control	None	NA	NA	Two.Months
AM.59	Interaction with ectomycorrhizal fungi and endophytic Methylobacterium affects nutrient uptake and growth of pine seedlings in vitro	TREE PHYSIOLOGY	10.1093/treephys/tpu062	AM	0.006	0.0001	0.0125	0.0001	0.0185	0.0002	NA	NA	NA	NA	3	Pinus.sylvestris.L	None	Methylobacterium.extoquens		Single.Bacteria	NA	NA	Two.Months
AM.59	Interaction with ectomycorrhizal fungi and endophytic Methylobacterium affects nutrient uptake and growth of pine seedlings in vitro	TREE PHYSIOLOGY	10.1093/treephys/tpu062	AM	0.0075	0.0001	0.014	0.0001	0.0215	0.0002	NA	NA	NA	NA	3	Pinus.sylvestris.L	Suillus.variegatus	None	AM	Single.AM	NA	NA	Two.Months
AM.59	Interaction with ectomycorrhizal fungi and endophytic Methylobacterium affects nutrient uptake and growth of pine seedlings in vitro	TREE PHYSIOLOGY	10.1093/treephys/tpu062	AM	0.005	0.0001	0.011	0.0001	0.016	0.0002	NA	NA	NA	NA	3	Pinus.sylvestris.L	Suillus.variegatus	Methylobacterium.extoquens	AM.Bacteria	AM.Bacteria	NA	NA	Two.Months
AM.59	Interaction with ectomycorrhizal fungi and endophytic Methylobacterium affects nutrient uptake and growth of pine seedlings in vitro	TREE PHYSIOLOGY	10.1093/treephys/tpu062	AM	0.008	0.0001	0.013	0.0001	0.021	0.0002	NA	NA	NA	NA	3	Pinus.sylvestris.L	Pisolithus.tinctorius	None	AM	Single.AM	NA	NA	Two.Months
AM.59	Interaction with ectomycorrhizal fungi and endophytic Methylobacterium affects nutrient uptake and growth of pine seedlings in vitro	TREE PHYSIOLOGY	10.1093/treephys/tpu062	AM	0.0125	0.0001	0.0125	0.0001	0.025	0.0002	NA	NA	NA	NA	3	Pinus.sylvestris.L	Pisolithus.tinctorius	Methylobacterium.extoquens	AM.Bacteria	AM.Bacteria	NA	NA	Two.Months
AM.60	Maize development and grain quality are differentially affected by mycorrhizal fungi and a growth-promoting pseudomonad in the field	MYCORRHIZA	10.1007/s00572-013-0523-x	AM	334.5	27.3	68	5.9	402.5	33.2	251.3	3	NA	NA	5	Zea.mays	None	None	Control	None	6.9	0.9	Seven.Months
AM.60	Maize development and grain quality are differentially affected by mycorrhizal fungi and a growth-promoting pseudomonad in the field	MYCORRHIZA	10.1007/s00572-013-0523-x	AM	400.9	22.7	114.7	16.4	515.6	39.1	254.4	2	NA	NA	5	Zea.mays	None	Pseudomonas.fluorescencs	Bacteria	Single.Bacteria	9.9	1.2	Seven.Months
AM.60	Maize development and grain quality are differentially affected by mycorrhizal fungi and a growth-promoting pseudomonad in the field	MYCORRHIZA	10.1007/s00572-013-0523-x	AM	398.8	13.9	58	8.7	456.8	22.6	220.9	4.7	NA	NA	5	Zea.mays	AMF	None	AM	Multi.AM	27.7	4.6	Seven.Months
AM.60	Maize development and grain quality are differentially affected by mycorrhizal fungi and a growth-promoting pseudomonad in the field	MYCORRHIZA	10.1007/s00572-013-0523-x	AM	407.4	19.7	88.4	13	495.8	32.7	242.6	3	NA	NA	5	Zea.mays	AMF	Pseudomonas.fluorescencs	AM.Bacteria	AM.Bacteria	26.4	1.9	Seven.Months
AM.61	Synergistic effect of phosphate solubilizing rhizobacteria and arbuscular mycorrhiza on growth and yield of wheat plants	JOURNAL OF SOIL SCIENCE AND PLANT NUTRITION	10.4067/S0718-95162013005000040	AM	0.0563	0.00334	0.016	0.00187	0.0723	0.00521	NA	NA	NA	NA	12	Triticum.aestivum.cv.Raj3765	None	None	Control	None	0	0	Two.Months
AM.61	Synergistic effect of phosphate solubilizing rhizobacteria and arbuscular mycorrhiza on growth and yield of wheat plants	JOURNAL OF SOIL SCIENCE AND PLANT NUTRITION	10.4067/S0718-95162013005000040	AM	0.09126	0.00728	0.04	0.0059	0.13126	0.01318	NA	NA	NA	NA	12	Triticum.aestivum.cv.Raj3765	None	Pseudomonas.fluorescencs	Bacteria	Single.Bacteria	0	0	Two.Months
AM.61	Synergistic effect of phosphate solubilizing rhizobacteria and arbuscular mycorrhiza on growth and yield of wheat plants	JOURNAL OF SOIL SCIENCE AND PLANT NUTRITION	10.4067/S0718-95162013005000040	AM	0.0855	0.01258	0.0525	0.00189	0.138	0.01447	NA	NA	NA	NA	12	Triticum.aestivum.cv.Raj3765	None	Bacillus.subtilis	Bacteria	Single.Bacteria	0	0	Two.Months
AM.61	Synergistic effect of phosphate solubilizing rhizobacteria and arbuscular mycorrhiza on growth and yield of wheat plants	JOURNAL OF SOIL SCIENCE AND PLANT NUTRITION	10.4067/S0718-95162013005000040	AM	0.083	0.00539	0.0455	0.0018	0.1285	0.00719	NA	NA	NA	NA	12	Triticum.aestivum.cv.Raj3765	Glomus.etunicatum	None	AM	Single.AM	38	2	Two.Months
AM.61	Synergistic effect of phosphate solubilizing rhizobacteria and arbuscular mycorrhiza on growth and yield of wheat plants	JOURNAL OF SOIL SCIENCE AND PLANT NUTRITION	10.4067/S0718-95162013005000040	AM	0.3235	0.00384	0.062	0.001	0.3855	0.00484	NA	NA	NA	NA	12	Triticum.aestivum.cv.Raj3765	Glomus.etunicatum	Pseudomonas.fluorescencs	AM.Bacteria	AM.Bacteria	52	2	Two.Months
AM.61	Synergistic effect of phosphate solubilizing rhizobacteria and arbuscular mycorrhiza on growth and yield of wheat plants	JOURNAL OF SOIL SCIENCE AND PLANT NUTRITION	10.4067/S0718-95162013005000040	AM	0.32	0.00711	0.038	0.00255	0.358	0.00966	NA	NA	NA	NA	12	Triticum.aestivum.cv.Raj3765	Glomus.etunicatum	Bacillus.subtilis	AM.Bacteria	AM.Bacteria	60	2	Two.Months
AM.61	Synergistic effect of phosphate solubilizing rhizobacteria and arbuscular mycorrhiza on growth and yield of wheat plants	JOURNAL OF SOIL SCIENCE AND PLANT NUTRITION	10.4067/S0718-95162013005000040	AM	0.0775	0.0028	0.03325	0.00646	0.11075	0.00926	NA	NA	NA	NA	12	Triticum.aestivum.cv.Raj3765	None	None	Control	None	0	0	Four.Months
AM.61	Synergistic effect of phosphate solubilizing rhizobacteria and arbuscular mycorrhiza on growth and yield of wheat plants	JOURNAL OF SOIL SCIENCE AND PLANT NUTRITION	10.4067/S0718-95162013005000040	AM	0.20185	0.00458	0.0675	0.00299	0.26935	0.00757	NA	NA	NA	NA	12	Triticum.aestivum.cv.Raj3765	None	Pseudomonas.fluorescencs	Bacteria	Single.Bacteria	0	0	Four.Months
AM.61	Synergistic effect of phosphate solubilizing rhizobacteria and arbuscular mycorrhiza on growth and yield of wheat plants	JOURNAL OF SOIL SCIENCE AND PLANT NUTRITION	10.4067/S0718-95162013005000040	AM	0.27975	0.00175	0.0765	0.00396	0.35625	0.00571	NA	NA	NA	NA	12	Triticum.aestivum.cv.Raj3765	None	Bacillus.subtilis	Bacteria	Single.Bacteria	0	0	Four.Months
AM.61	Synergistic effect of phosphate solubilizing rhizobacteria and arbuscular mycorrhiza on growth and yield of wheat plants	JOURNAL OF SOIL SCIENCE AND PLANT NUTRITION	10.4067/S0718-95162013005000040	AM	0.1015	0.00502	0.062	0.00187	0.1635	0.00689	NA	NA	NA	NA	12	Triticum.aestivum.cv.Raj3765	Glomus.etunicatum	None	AM	Single.AM	43	2	Four.Months
AM.61	Synergistic effect of phosphate solubilizing rhizobacteria and arbuscular mycorrhiza on growth and yield of wheat plants	JOURNAL OF SOIL SCIENCE AND PLANT NUTRITION	10.4067/S0718-95162013005000040	AM	0.495	0.005	0.09375	0.0037	0.58875	0.0087	NA	NA	NA	NA	12	Triticum.aestivum.cv.Raj3765	Glomus.etunicatum	Pseudomonas.fluorescencs	AM.Bacteria	AM.Bacteria	73	2	Four.Months
AM.61	Synergistic effect of phosphate solubilizing rhizobacteria and arbuscular mycorrhiza on growth and yield of wheat plants	JOURNAL OF SOIL SCIENCE AND PLANT NUTRITION	10.4067/S0718-95162013005000040	AM	0.48425	0.0087	0.0725	0.00218	0.55675	0.01088	NA	NA	NA	NA	12	Triticum.aestivum.cv.Raj3765	Glomus.etunicatum	Bacillus.subtilis	AM.Bacteria	AM.Bacteria	70	2	Four.Months
AM.62	Synergistic effect of Glomus mosseae and nitrogen fixing Bacillus subtilis strain Daz26 on artemisinin content in Artemisia annua L.	APPLIED SOIL ECOLOGY	10.1016/j.apsoil.2011.06.005	AM	NA	NA	NA	NA	60.66	NA	68.66	NA	NA	NA	3	Artemisia.annua.cvCIM-Arogya	None	None	Control	None	0	NA	Two.Months
AM.62	Synergistic effect of Glomus mosseae and nitrogen fixing Bacillus subtilis strain Daz26 on artemisinin content in Artemisia annua L.	APPLIED SOIL ECOLOGY	10.1016/j.apsoil.2011.06.005	AM	NA	NA	NA	NA	87.33	NA	83.33	NA	NA	NA	3	Artemisia.annua.cvCIM-Arogya	Glomus.mosseae	None	AM	Single.AM	52.33	NA	Two.Months
AM.62	Synergistic effect of Glomus mosseae and nitrogen fixing Bacillus subtilis strain Daz26 on artemisinin content in Artemisia annua L.	APPLIED SOIL ECOLOGY	10.1016/j.apsoil.2011.06.005	AM	NA	NA	NA	NA	82.33	NA	96.66	NA	NA	NA	3	Artemisia.annua.cvCIM-Arogya	Glomus.aggregatum	None	AM	Single.AM	42.66	NA	Two.Months
AM.62	Synergistic effect of Glomus mosseae and nitrogen fixing Bacillus subtilis strain Daz26 on artemisinin content in Artemisia annua L.	APPLIED SOIL ECOLOGY	10.1016/j.apsoil.2011.06.005	AM	NA	NA	NA	NA	64	NA	66.66	NA	NA	NA	3	Artemisia.annua.cvCIM-Arogya	Glomus.fasciculatum	None	AM	Single.AM	48.33	NA	Two.Months
AM.62	Synergistic effect of Glomus mosseae and nitrogen fixing Bacillus subtilis strain Daz26 on artemisinin content in Artemisia annua L.	APPLIED SOIL ECOLOGY	10.1016/j.apsoil.2011.06.005	AM	NA	NA	NA	NA	71.33	NA	84	NA	NA	NA	3	Artemisia.annua.cvCIM-Arogya	Glomus.intraradices	None	AM	Single.AM	53.66	NA	Two.Months
AM.62	Synergistic effect of Glomus mosseae and nitrogen fixing Bacillus subtilis strain Daz26 on artemisinin content in Artemisia annua L.	APPLIED SOIL ECOLOGY	10.1016/j.apsoil.2011.06.005	AM	NA	NA	NA	NA	69.66	NA	93.33	NA	NA	NA	3	Artemisia.annua.cvCIM-Arogya	None	Bacillus.subtilis	Bacteria	Single.Bacteria	0	NA	Two.Months
AM.62	Synergistic effect of Glomus mosseae and nitrogen fixing Bacillus subtilis strain Daz26 on artemisinin content in Artemisia annua L.	APPLIED SOIL ECOLOGY	10.1016/j.apsoil.2011.06.005	AM	NA	NA	NA	NA	76.33	NA	95.66	NA	NA	NA	3	Artemisia.annua.cvCIM-Arogya	None	Stenotrophomonas.sp	Bacteria	Single.Bacteria	0	NA	Two.Months
AM.62	Synergistic effect of Glomus mosseae and nitrogen fixing Bacillus subtilis strain Daz26 on artemisinin content in Artemisia annua L.	APPLIED SOIL ECOLOGY	10.1016/j.apsoil.2011.06.005	AM	NA	NA	NA	NA	98.66	NA	108.33	NA	NA	NA	3	Artemisia.annua.cvCIM-Arogya	Glomus.mosseae	Bacillus.subtilis	AM.Bacteria	AM.Bacteria	78.66	NA	Two.Months
AM.62	Synergistic effect of Glomus mosseae and nitrogen fixing Bacillus subtilis strain Daz26 on artemisinin content in Artemisia annua L.	APPLIED SOIL ECOLOGY	10.1016/j.apsoil.2011.06.005	AM	NA	NA	NA	NA	79.33	NA	94	NA	NA	NA	3	Artemisia.annua.cvCIM-Arogya	Glomus.mosseae	Stenotrophomonas.sp	AM.Bacteria	AM.Bacteria	65.33	NA	Two.Months
AM.62	Synergistic effect of Glomus mosseae and nitrogen fixing Bacillus subtilis strain Daz26 on artemisinin content in Artemisia annua L.	APPLIED SOIL ECOLOGY	10.1016/j.apsoil.2011.06.005	AM	NA	NA	NA	NA	73.33	NA	82.66	NA	NA	NA	3	Artemisia.annua.cvCIM-Arogya	Glomus.aggregatum	Bacillus.subtilis	AM.Bacteria	AM.Bacteria	51.66	NA	Two.Months
AM.62	Synergistic effect of Glomus mosseae and nitrogen fixing Bacillus subtilis strain Daz26 on artemisinin content in Artemisia annua L.	APPLIED SOIL ECOLOGY	10.1016/j.apsoil.2011.06.005	AM	NA	NA	NA	NA	71	NA	81.66	NA	NA	NA	3	Artemisia.annua.cvCIM-Arogya	Glomus.aggregatum	Stenotrophomonas.sp	AM.Bacteria	AM.Bacteria	57.33	NA	Two.Months
AM.62	Synergistic effect of Glomus mosseae and nitrogen fixing Bacillus subtilis strain Daz26 on artemisinin content in Artemisia annua L.	APPLIED SOIL ECOLOGY	10.1016/j.apsoil.2011.06.005	AM	NA	NA	NA	NA	69	NA	70	NA	NA	NA	3	Artemisia.annua.cvCIM-Arogya	Glomus.fasciculatum	Bacillus.subtilis	AM.Bacteria	AM.Bacteria	50.66	NA	Two.Months
AM.62	Synergistic effect of Glomus mosseae and nitrogen fixing Bacillus subtilis strain Daz26 on artemisinin content in Artemisia annua L.	APPLIED SOIL ECOLOGY	10.1016/j.apsoil.2011.06.005	AM	NA	NA	NA	NA	78.66	NA	101.66	NA	NA	NA	3	Artemisia.annua.cvCIM-Arogya	Glomus.fasciculatum	Stenotrophomonas.sp	AM.Bacteria	AM.Bacteria	65.66	NA	Two.Months
AM.62	Synergistic effect of Glomus mosseae and nitrogen fixing Bacillus subtilis strain Daz26 on artemisinin content in Artemisia annua L.	APPLIED SOIL ECOLOGY	10.1016/j.apsoil.2011.06.005	AM	NA	NA	NA	NA	64.33	NA	86.66	NA	NA	NA	3	Artemisia.annua.cvCIM-Arogya	Glomus.intraradices	Bacillus.subtilis	AM.Bacteria	AM.Bacteria	57	NA	Two.Months
AM.62	Synergistic effect of Glomus mosseae and nitrogen fixing Bacillus subtilis strain Daz26 on artemisinin content in Artemisia annua L.	APPLIED SOIL ECOLOGY	10.1016/j.apsoil.2011.06.005	AM	NA	NA	NA	NA	86	NA	81.66	NA	NA	NA	3	Artemisia.annua.cvCIM-Arogya	Glomus.intraradices	Stenotrophomonas.sp	AM.Bacteria	AM.Bacteria	56	NA	Two.Months
AM.63	Azospirillum and arbuscular mycorrhizal colonization enhance rice growth and physiological traits under well-watered and drought conditions	JOURNAL OF PLANT PHYSIOLOGY	10.1016/j.jplph.2010.12.019	AM	0.8	0.1	1	0.1	1.8	0.2	20	NA	NA	NA	6	Oryza.sativa.csv.INCALP-5	None	None	Control	None	0	0	Two.Months
AM.63	Azospirillum and arbuscular mycorrhizal colonization enhance rice growth and physiological traits under well-watered and drought conditions	JOURNAL OF PLANT PHYSIOLOGY	10.1016/j.jplph.2010.12.019	AM	0.7	0.1	1	0.1	1.7	0.2	20	NA	NA	NA	6	Oryza.sativa.csv.INCALP-5	None	Azospirillum.brasilense	Bacteria	Single.Bacteria	0	0	Two.Months
AM.63	Azospirillum and arbuscular mycorrhizal colonization enhance rice growth and physiological traits under well-watered and drought conditions	JOURNAL OF PLANT PHYSIOLOGY	10.1016/j.jplph.2010.12.019	AM	5	0.1	4.3	0.1	9.3	0.2	37	NA	NA	NA	6	Oryza.sativa.csv.INCALP-5	Glomus.intraradices	None	AM	Single.AM	35	1	Two.Months
AM.63	Azospirillum and arbuscular mycorrhizal colonization enhance rice growth and physiological traits under well-watered and drought conditions	JOURNAL OF PLANT PHYSIOLOGY	10.1016/j.jplph.2010.12.019	AM	5.5	0.1	5.8	0.1	11.3	0.2	40	NA	NA	NA	6	Oryza.sativa.csv.INCALP-5	Glomus.intraradices	Azospirillum.brasilense	AM.Bacteria	AM.Bacteria	45	1	Two.Months
AM.63	Azospirillum and arbuscular mycorrhizal colonization enhance rice growth and physiological traits under well-watered and drought conditions	JOURNAL OF PLANT PHYSIOLOGY	10.1016/j.jplph.2010.12.019	AM	0.6	0.1	1	0.1	1.6	0.2	20	NA	NA	NA	6	Oryza.sativa.csv.INCALP-5	None	None	Control	None	0	0	Two.Months
AM.63	Azospirillum and arbuscular mycorrhizal colonization enhance rice growth and physiological traits under well-watered and drought conditions	JOURNAL OF PLANT PHYSIOLOGY	10.1016/j.jplph.2010.12.019	AM	0.5	0.1	0.9	0.1	1.4	0.2	20	NA	NA	NA	6	Oryza.sativa.csv.INCALP-5	None	Azospirillum.brasilense	Bacteria	Single.Bacteria	0	0	Two.Months
AM.63	Azospirillum and arbuscular mycorrhizal colonization enhance rice growth and physiological traits under well-watered and drought conditions	JOURNAL OF PLANT PHYSIOLOGY	10.1016/j.jplph.2010.12.019	AM	1.1	0.1	1.5	0.1	2.6	0.2	35	NA	NA	NA	6	Oryza.sativa.csv.INCALP-5	Glomus.intraradices	None	AM	Single.AM	36	1	Two.Months
AM.63	Azospirillum and arbuscular mycorrhizal colonization enhance rice growth and physiological traits under well-watered and drought conditions	JOURNAL OF PLANT PHYSIOLOGY	10.1016/j.jplph.2010.12.019	AM	1.1	0.1	1.5	0.1	2.6	0.2	30	NA	NA	NA	6	Oryza.sativa.csv.INCALP-5	Glomus.intraradices	Azospirillum.brasilense	AM.Bacteria	AM.Bacteria	46	1	Two.Months
AM.64	Evaluation of actinomycete strains for key traits related with plant growth promotion and mycorrhiza helping activities	APPLIED SOIL ECOLOGY	10.1016/j.apsoil.2010.04.007	AM	0.022	NA	0.005	NA	0.027	NA	NA	NA	NA	NA	5	Trifolium.repens.L	None	None	Control	None	5	NA	Two.Months
AM.64	Evaluation of actinomycete strains for key traits related with plant growth promotion and mycorrhiza helping activities	APPLIED SOIL ECOLOGY	10.1016/j.apsoil.2010.04.007	AM	0.098	NA	0.008	NA	0.106	NA	NA	NA	NA	NA	5	Trifolium.repens.L	Glomus.sp	None	AM	Single.AM	35	NA	Two.Months
AM.64	Evaluation of actinomycete strains for key traits related with plant growth promotion and mycorrhiza helping activities	APPLIED SOIL ECOLOGY	10.1016/j.apsoil.2010.04.007	AM	0.045	NA	0.007	NA	0.052	NA	NA	NA	NA	NA	5	Trifolium.repens.L	None	Streptomyces.sp.MCR9	Bacteria	Single.Bacteria	3	NA	Two.Months
AM.64	Evaluation of actinomycete strains for key traits related with plant growth promotion and mycorrhiza helping activities	APPLIED SOIL ECOLOGY	10.1016/j.apsoil.2010.04.007	AM	0.123	NA	0.007	NA	0.13	NA	NA	NA	NA	NA	5	Trifolium.repens.L	Glomus.sp	Streptomyces.sp.MCR9	AM.Bacteria	AM.Bacteria	47	NA	Two.Months
AM.64	Evaluation of actinomycete strains for key traits related with plant growth promotion and mycorrhiza helping activities	APPLIED SOIL ECOLOGY	10.1016/j.apsoil.2010.04.007	AM	0.065	NA	0.006	NA	0.071	NA	NA	NA	NA	NA	5	Trifolium.repens.L	None	Thermobifida.sp.MCR24	AM	Single.AM	0	NA	Two.Months
AM.64	Evaluation of actinomycete strains for key traits related with plant growth promotion and mycorrhiza helping activities	APPLIED SOIL ECOLOGY	10.1016/j.apsoil.2010.04.007	AM	0.135	NA	0.01	NA	0.145	NA	NA	NA	NA	NA	5	Trifolium.repens.L	Glomus.sp	Thermobifida.sp.MCR24	AM.Bacteria	AM.Bacteria	37	NA	Two.Months
AM.64	Evaluation of actinomycete strains for key traits related with plant growth promotion and mycorrhiza helping activities	APPLIED SOIL ECOLOGY	10.1016/j.apsoil.2010.04.007	AM	0.032	NA	0.008	NA	0.04	NA	NA	NA	NA	NA	5	Trifolium.repens.L	None	Streptomyces.sp.MCR26	Bacteria	Single.Bacteria	3	NA	Two.Months
AM.64	Evaluation of actinomycete strains for key traits related with plant growth promotion and mycorrhiza helping activities	APPLIED SOIL ECOLOGY	10.1016/j.apsoil.2010.04.007	AM	0.106	NA	0.012	NA	0.118	NA	NA	NA	NA	NA	5	Trifolium.repens.L	Glomus.sp	Streptomyces.sp.MCR26	AM.Bacteria	AM.Bacteria	40	NA	Two.Months
AM.64	Evaluation of actinomycete strains for key traits related with plant growth promotion and mycorrhiza helping activities	APPLIED SOIL ECOLOGY	10.1016/j.apsoil.2010.04.007	AM	0.045	NA	0.001	NA	0.046	NA	NA	NA	NA	NA	5	Trifolium.repens.L	None	None	Control	None	8	NA	Four.Months
AM.64	Evaluation of actinomycete strains for key traits related with plant growth promotion and mycorrhiza helping activities	APPLIED SOIL ECOLOGY	10.1016/j.apsoil.2010.04.007	AM	0.146	NA	0.024	NA	0.17	NA	NA	NA	NA	NA	5	Trifolium.repens.L	Glomus.sp	None	AM	Single.AM	46	NA	Four.Months
AM.64	Evaluation of actinomycete strains for key traits related with plant growth promotion and mycorrhiza helping activities	APPLIED SOIL ECOLOGY	10.1016/j.apsoil.2010.04.007	AM	0.09	NA	0.021	NA	0.111	NA	NA	NA	NA	NA	5	Trifolium.repens.L	None	Streptomyces.sp.MCR9	Bacteria	Single.Bacteria	5	NA	Four.Months
AM.64	Evaluation of actinomycete strains for key traits related with plant growth promotion and mycorrhiza helping activities	APPLIED SOIL ECOLOGY	10.1016/j.apsoil.2010.04.007	AM	0.257	NA	0.026	NA	0.283	NA	NA	NA	NA	NA	5	Trifolium.repens.L	Glomus.sp	Streptomyces.sp.MCR9	AM.Bacteria	AM.Bacteria	68	NA	Four.Months
AM.64	Evaluation of actinomycete strains for key traits related with plant growth promotion and mycorrhiza helping activities	APPLIED SOIL ECOLOGY	10.1016/j.apsoil.2010.04.007	AM	0.132	NA	0.017	NA	0.149	NA	NA	NA	NA	NA	5	Trifolium.repens.L	None	Thermobifida.sp.MCR24	AM	Single.AM	7	NA	Four.Months
AM.64	Evaluation of actinomycete strains for key traits related with plant growth promotion and mycorrhiza helping activities	APPLIED SOIL ECOLOGY	10.1016/j.apsoil.2010.04.007	AM	0.283	NA	0.027	NA	0.31	NA	NA	NA	NA	NA	5	Trifolium.repens.L	Glomus.sp	Thermobifida.sp.MCR24	AM.Bacteria	AM.Bacteria	52	NA	Four.Months
AM.64	Evaluation of actinomycete strains for key traits related with plant growth promotion and mycorrhiza helping activities	APPLIED SOIL ECOLOGY	10.1016/j.apsoil.2010.04.007	AM	0.085	NA	0.022	NA	0.107	NA	NA	NA	NA	NA	5	Trifolium.repens.L	None	Streptomyces.sp.MCR26	Bacteria	Single.Bacteria	5	NA	Four.Months
AM.64	Evaluation of actinomycete strains for key traits related with plant growth promotion and mycorrhiza helping activities	APPLIED SOIL ECOLOGY	10.1016/j.apsoil.2010.04.007	AM	0.238	NA	0.035	NA	0.273	NA	NA	NA	NA	NA	5	Trifolium.repens.L	Glomus.sp	Streptomyces.sp.MCR26	AM.Bacteria	AM.Bacteria	74	NA	Four.Months
AM.64	Evaluation of actinomycete strains for key traits related with plant growth promotion and mycorrhiza helping activities	APPLIED SOIL ECOLOGY	10.1016/j.apsoil.2010.04.007	AM	0.096	NA	0.022	NA	0.118	NA	NA	NA	NA	NA	5	Trifolium.repens.L	None	None	Control	None	15	NA	Six.Months
AM.64	Evaluation of actinomycete strains for key traits related with plant growth promotion and mycorrhiza helping activities	APPLIED SOIL ECOLOGY	10.1016/j.apsoil.2010.04.007	AM	0.185	NA	0.036	NA	0.221	NA	NA	NA	NA	NA	5	Trifolium.repens.L	Glomus.sp	None	AM	Single.AM	58	NA	Six.Months
AM.64	Evaluation of actinomycete strains for key traits related with plant growth promotion and mycorrhiza helping activities	APPLIED SOIL ECOLOGY	10.1016/j.apsoil.2010.04.007	AM	0.189	NA	0.046	NA	0.235	NA	NA	NA	NA	NA	5	Trifolium.repens.L	None	Streptomyces.sp.MCR9	Bacteria	Single.Bacteria	10	NA	Six.Months
AM.64	Evaluation of actinomycete strains for key traits related with plant growth promotion and mycorrhiza helping activities	APPLIED SOIL ECOLOGY	10.1016/j.apsoil.2010.04.007	AM	0.605	NA	0.047	NA	0.652	NA	NA	NA	NA	NA	5	Trifolium.repens.L	Glomus.sp	Streptomyces.sp.MCR9	AM.Bacteria	AM.Bacteria	69	NA	Six.Months
AM.64	Evaluation of actinomycete strains for key traits related with plant growth promotion and mycorrhiza helping activities	APPLIED SOIL ECOLOGY	10.1016/j.apsoil.2010.04.007	AM	0.252	NA	0.035	NA	0.287	NA	NA	NA	NA	NA	5	Trifolium.repens.L	None	Thermobifida.sp.MCR24	AM	Single.AM	4	NA	Six.Months
AM.64	Evaluation of actinomycete strains for key traits related with plant growth promotion and mycorrhiza helping activities	APPLIED SOIL ECOLOGY	10.1016/j.apsoil.2010.04.007	AM	0.584	NA	0.054	NA	0.638	NA	NA	NA	NA	NA	5	Trifolium.repens.L	Glomus.sp	Thermobifida.sp.MCR24	AM.Bacteria	AM.Bacteria	73	NA	Six.Months
AM.64	Evaluation of actinomycete strains for key traits related with plant growth promotion and mycorrhiza helping activities	APPLIED SOIL ECOLOGY	10.1016/j.apsoil.2010.04.007	AM	0.21	NA	0.041	NA	0.251	NA	NA	NA	NA	NA	5	Trifolium.repens.L	None	Streptomyces.sp.MCR26	Bacteria	Single.Bacteria	3	NA	Six.Months
AM.64	Evaluation of actinomycete strains for key traits related with plant growth promotion and mycorrhiza helping activities	APPLIED SOIL ECOLOGY	10.1016/j.apsoil.2010.04.007	AM	0.506	NA	0.068	NA	0.574	NA	NA	NA	NA	NA	5	Trifolium.repens.L	Glomus.sp	Streptomyces.sp.MCR26	AM.Bacteria	AM.Bacteria	68	NA	Six.Months
AM.65	Synergistic effects of inoculating arbuscular mycorrhizal fungi and Methylobacterium oryzae strains on growth and nutrient uptake of red pepper (Capsicum annuum L.)	PLANT AND SOIL	10.1007/s11104-009-0072-4	AM	9.5	0.6	1.5	0.06	11	0.07	53.1	2.6	32.5	1.9	15	Capsicum.annum.L	None	None	Control	None	0	0	Two.Months
AM.65	Synergistic effects of inoculating arbuscular mycorrhizal fungi and Methylobacterium oryzae strains on growth and nutrient uptake of red pepper (Capsicum annuum L.)	PLANT AND SOIL	10.1007/s11104-009-0072-4	AM	9.9	0.1	1.7	0.04	11.6	0.15	54.8	2	39.1	2.1	15	Capsicum.annum.L	None	Methylobacterium.oryzae.CBMB20	Bacteria	Single.Bacteria	0	0	Two.Months
AM.65	Synergistic effects of inoculating arbuscular mycorrhizal fungi and Methylobacterium oryzae strains on growth and nutrient uptake of red pepper (Capsicum annuum L.)	PLANT AND SOIL	10.1007/s11104-009-0072-4	AM	10.6	0.2	1.8	0.07	12.4	0.19	57	2.3	36.9	2.5	15	Capsicum.annum.L	None	Methylobacterium.oryzae.CBMB110	Bacteria	Single.Bacteria	0	0	Two.Months
AM.65	Synergistic effects of inoculating arbuscular mycorrhizal fungi and Methylobacterium oryzae strains on growth and nutrient uptake of red pepper (Capsicum annuum L.)	PLANT AND SOIL	10.1007/s11104-009-0072-4	AM	9.3	0.4	1.6	0.04	10.9	0.42	56	2	36.8	1.7	15	Capsicum.annum.L	Acaulospora.longula.Glomus.clarum.Glomus.intraradiaces	None	AM	Multi.AM	45	5	Two.Months
AM.65	Synergistic effects of inoculating arbuscular mycorrhizal fungi and Methylobacterium oryzae strains on growth and nutrient uptake of red pepper (Capsicum annuum L.)	PLANT AND SOIL	10.1007/s11104-009-0072-4	AM	9.5	0.06	1.6	0.04	11.1	0.09	55	2.3	36.3	2.5	15	Capsicum.annum.L	Acaulospora.longula.Glomus.clarum.Glomus.intraradiaces	Methylobacterium.oryzae.CBMB20	AM.Bacteria	Multi.AM.Bacteria	70	5	Two.Months
AM.65	Synergistic effects of inoculating arbuscular mycorrhizal fungi and Methylobacterium oryzae strains on growth and nutrient uptake of red pepper (Capsicum annuum L.)	PLANT AND SOIL	10.1007/s11104-009-0072-4	AM	11.1	0.5	1.8	0.19	12.9	0.44	54.8	1.8	34.7	1.8	15	Capsicum.annum.L	Acaulospora.longula.Glomus.clarum.Glomus.intraradiaces	Methylobacterium.oryzae.CBMB110	AM.Bacteria	Multi.AM.Bacteria	85	5	Two.Months
AM.66	Influence of Arbuscular Mycorrhiza and Rhizobium on Phytoremediation by Alfalfa of an Agricultural Soil Contaminated with Weathered PCBs: A Field Study	INTERNATIONAL JOURNAL OF PHYTOREMEDIATION	10.1080/15226510903353120	AM	135	23	109	13	NA	NA	NA	NA	NA	NA	4	Alfalfa	None	None	Control	None	19.1	1.25	Six.Months
AM.66	Influence of Arbuscular Mycorrhiza and Rhizobium on Phytoremediation by Alfalfa of an Agricultural Soil Contaminated with Weathered PCBs: A Field Study	INTERNATIONAL JOURNAL OF PHYTOREMEDIATION	10.1080/15226510903353120	AM	149	26	112	14	NA	NA	NA	NA	NA	NA	4	Alfalfa	Glomus.caledonium	None	AM	Single.AM	79.4	4.12	Six.Months
AM.66	Influence of Arbuscular Mycorrhiza and Rhizobium on Phytoremediation by Alfalfa of an Agricultural Soil Contaminated with Weathered PCBs: A Field Study	INTERNATIONAL JOURNAL OF PHYTOREMEDIATION	10.1080/15226510903353120	AM	241	30	156	19	NA	NA	NA	NA	NA	NA	4	Alfalfa	None	Rhizobium.meliloti	Bacteria	Single.Bacteria	21.8	1.69	Six.Months
AM.66	Influence of Arbuscular Mycorrhiza and Rhizobium on Phytoremediation by Alfalfa of an Agricultural Soil Contaminated with Weathered PCBs: A Field Study	INTERNATIONAL JOURNAL OF PHYTOREMEDIATION	10.1080/15226510903353120	AM	266	36	168	22	NA	NA	NA	NA	NA	NA	4	Alfalfa	Glomus.caledonium	Rhizobium.meliloti	AM.Bacteria	AM.Bacteria	84.3	2.35	Six.Months
AM.67	Interactions between the arbuscular mycorrhizal fungus Glomus intraradices and the plant growth promoting rhizobacteria Paenibacillus polymyxa and P-macerans in the mycorrhizosphere of Cucumis sativus	SOIL BIOLOGY & BIOCHEMISTRY	10.1016/j.soilbio.2008.10.029	AM	0.26	0.05	0.06	0.005	0.32	0.055	NA	NA	NA	NA	4	Cucumis.sativus	None	None	Control	None	0	0	One.Month
AM.67	Interactions between the arbuscular mycorrhizal fungus Glomus intraradices and the plant growth promoting rhizobacteria Paenibacillus polymyxa and P-macerans in the mycorrhizosphere of Cucumis sativus	SOIL BIOLOGY & BIOCHEMISTRY	10.1016/j.soilbio.2008.10.029	AM	0.3	0.05	0.075	0.005	0.375	0.055	NA	NA	NA	NA	4	Cucumis.sativus	None	Paenibacillus.macerans	Bacteria	Single.Bacteria	0	0	One.Month
AM.67	Interactions between the arbuscular mycorrhizal fungus Glomus intraradices and the plant growth promoting rhizobacteria Paenibacillus polymyxa and P-macerans in the mycorrhizosphere of Cucumis sativus	SOIL BIOLOGY & BIOCHEMISTRY	10.1016/j.soilbio.2008.10.029	AM	0.28	0.05	0.08	0.005	0.36	0.055	NA	NA	NA	NA	4	Cucumis.sativus	None	Paenibacillus.polymyxa	Bacteria	Single.Bacteria	0	0	One.Month
AM.67	Interactions between the arbuscular mycorrhizal fungus Glomus intraradices and the plant growth promoting rhizobacteria Paenibacillus polymyxa and P-macerans in the mycorrhizosphere of Cucumis sativus	SOIL BIOLOGY & BIOCHEMISTRY	10.1016/j.soilbio.2008.10.029	AM	0.21	0.05	0.06	0.005	0.27	0.055	NA	NA	NA	NA	4	Cucumis.sativus	Glomus.intraradices	None	AM	Single.AM	60	10	One.Month
AM.67	Interactions between the arbuscular mycorrhizal fungus Glomus intraradices and the plant growth promoting rhizobacteria Paenibacillus polymyxa and P-macerans in the mycorrhizosphere of Cucumis sativus	SOIL BIOLOGY & BIOCHEMISTRY	10.1016/j.soilbio.2008.10.029	AM	0.27	0.05	0.07	0.005	0.34	0.055	NA	NA	NA	NA	4	Cucumis.sativus	Glomus.intraradices	Paenibacillus.macerans	AM.Bacteria	AM.Bacteria	60	5	One.Month
AM.67	Interactions between the arbuscular mycorrhizal fungus Glomus intraradices and the plant growth promoting rhizobacteria Paenibacillus polymyxa and P-macerans in the mycorrhizosphere of Cucumis sativus	SOIL BIOLOGY & BIOCHEMISTRY	10.1016/j.soilbio.2008.10.029	AM	0.22	0.05	0.06	0.005	0.28	0.055	NA	NA	NA	NA	4	Cucumis.sativus	Glomus.intraradices	Paenibacillus.polymyxa	AM.Bacteria	AM.Bacteria	2	0.5	One.Month
AM.67	Interactions between the arbuscular mycorrhizal fungus Glomus intraradices and the plant growth promoting rhizobacteria Paenibacillus polymyxa and P-macerans in the mycorrhizosphere of Cucumis sativus	SOIL BIOLOGY & BIOCHEMISTRY	10.1016/j.soilbio.2008.10.029	AM	0.375	0.05	0.08	0.005	0.455	0.055	NA	NA	NA	NA	4	Cucumis.sativus	None	None	Control	None	0	0	One.Month
AM.67	Interactions between the arbuscular mycorrhizal fungus Glomus intraradices and the plant growth promoting rhizobacteria Paenibacillus polymyxa and P-macerans in the mycorrhizosphere of Cucumis sativus	SOIL BIOLOGY & BIOCHEMISTRY	10.1016/j.soilbio.2008.10.029	AM	0.35	0.05	0.085	0.005	0.435	0.055	NA	NA	NA	NA	4	Cucumis.sativus	None	Paenibacillus.macerans	Bacteria	Single.Bacteria	0	0	One.Month
AM.67	Interactions between the arbuscular mycorrhizal fungus Glomus intraradices and the plant growth promoting rhizobacteria Paenibacillus polymyxa and P-macerans in the mycorrhizosphere of Cucumis sativus	SOIL BIOLOGY & BIOCHEMISTRY	10.1016/j.soilbio.2008.10.029	AM	0.38	0.05	0.11	0.005	0.49	0.055	NA	NA	NA	NA	4	Cucumis.sativus	None	Paenibacillus.polymyxa	Bacteria	Single.Bacteria	0	0	One.Month
AM.67	Interactions between the arbuscular mycorrhizal fungus Glomus intraradices and the plant growth promoting rhizobacteria Paenibacillus polymyxa and P-macerans in the mycorrhizosphere of Cucumis sativus	SOIL BIOLOGY & BIOCHEMISTRY	10.1016/j.soilbio.2008.10.029	AM	0.42	0.05	0.075	0.005	0.495	0.055	NA	NA	NA	NA	4	Cucumis.sativus	Glomus.intraradices	None	AM	Single.AM	80	1	One.Month
AM.67	Interactions between the arbuscular mycorrhizal fungus Glomus intraradices and the plant growth promoting rhizobacteria Paenibacillus polymyxa and P-macerans in the mycorrhizosphere of Cucumis sativus	SOIL BIOLOGY & BIOCHEMISTRY	10.1016/j.soilbio.2008.10.029	AM	0.2	0.05	0.03	0.005	0.23	0.055	NA	NA	NA	NA	4	Cucumis.sativus	Glomus.intraradices	Paenibacillus.macerans	AM.Bacteria	AM.Bacteria	8	1	One.Month
AM.67	Interactions between the arbuscular mycorrhizal fungus Glomus intraradices and the plant growth promoting rhizobacteria Paenibacillus polymyxa and P-macerans in the mycorrhizosphere of Cucumis sativus	SOIL BIOLOGY & BIOCHEMISTRY	10.1016/j.soilbio.2008.10.029	AM	0.28	0.08	0.05	0.008	0.33	0.088	NA	NA	NA	NA	4	Cucumis.sativus	Glomus.intraradices	Paenibacillus.polymyxa	AM.Bacteria	AM.Bacteria	10	0.5	One.Month
AM.68	Interaction among N-fixing bacteria and AM fungi in Amazonian legume tree (Schizolobium amazonicum) in field conditions	APPLIED SOIL ECOLOGY	10.1016/j.apsoil.2007.12.004	AM	NA	NA	NA	NA	0.82	NA	112.02	NA	NA	NA	50	Schizolobium.amazonicum	None	None	Control	None	NA	NA	Seven.Months
AM.68	Interaction among N-fixing bacteria and AM fungi in Amazonian legume tree (Schizolobium amazonicum) in field conditions	APPLIED SOIL ECOLOGY	10.1016/j.apsoil.2007.12.004	AM	NA	NA	NA	NA	0.81	NA	123.02	NA	NA	NA	50	Schizolobium.amazonicum	Glomus.clarum	None	AM	Single.AM	NA	NA	Seven.Months
AM.68	Interaction among N-fixing bacteria and AM fungi in Amazonian legume tree (Schizolobium amazonicum) in field conditions	APPLIED SOIL ECOLOGY	10.1016/j.apsoil.2007.12.004	AM	NA	NA	NA	NA	0.61	NA	112.02	NA	NA	NA	50	Schizolobium.amazonicum	Glomus.etunicatum	None	AM	Single.AM	NA	NA	Seven.Months
AM.68	Interaction among N-fixing bacteria and AM fungi in Amazonian legume tree (Schizolobium amazonicum) in field conditions	APPLIED SOIL ECOLOGY	10.1016/j.apsoil.2007.12.004	AM	NA	NA	NA	NA	1.72	NA	126.94	NA	NA	NA	50	Schizolobium.amazonicum	Glomus.intraradices	None	AM	Single.AM	NA	NA	Seven.Months
AM.68	Interaction among N-fixing bacteria and AM fungi in Amazonian legume tree (Schizolobium amazonicum) in field conditions	APPLIED SOIL ECOLOGY	10.1016/j.apsoil.2007.12.004	AM	NA	NA	NA	NA	0.69	NA	118.82	NA	NA	NA	50	Schizolobium.amazonicum	None	Rhizobium.LEM6	Bacteria	Single.Bacteria	NA	NA	Seven.Months
AM.68	Interaction among N-fixing bacteria and AM fungi in Amazonian legume tree (Schizolobium amazonicum) in field conditions	APPLIED SOIL ECOLOGY	10.1016/j.apsoil.2007.12.004	AM	NA	NA	NA	NA	0.78	NA	114.41	NA	NA	NA	50	Schizolobium.amazonicum	None	Rhizobium.Rhi1	Bacteria	Single.Bacteria	NA	NA	Seven.Months
AM.68	Interaction among N-fixing bacteria and AM fungi in Amazonian legume tree (Schizolobium amazonicum) in field conditions	APPLIED SOIL ECOLOGY	10.1016/j.apsoil.2007.12.004	AM	NA	NA	NA	NA	0.53	NA	100.23	NA	NA	NA	50	Schizolobium.amazonicum	None	Rhizobium.Rhi2	Bacteria	Single.Bacteria	NA	NA	Seven.Months
AM.68	Interaction among N-fixing bacteria and AM fungi in Amazonian legume tree (Schizolobium amazonicum) in field conditions	APPLIED SOIL ECOLOGY	10.1016/j.apsoil.2007.12.004	AM	NA	NA	NA	NA	0.46	NA	97.64	NA	NA	NA	50	Schizolobium.amazonicum	Glomus.clarum	Rhizobium.LEM6	AM.Bacteria	AM.Bacteria	NA	NA	Seven.Months
AM.68	Interaction among N-fixing bacteria and AM fungi in Amazonian legume tree (Schizolobium amazonicum) in field conditions	APPLIED SOIL ECOLOGY	10.1016/j.apsoil.2007.12.004	AM	NA	NA	NA	NA	0.97	NA	132.47	NA	NA	NA	50	Schizolobium.amazonicum	Glomus.clarum	Rhizobium.Rhi1	AM.Bacteria	AM.Bacteria	NA	NA	Seven.Months
AM.68	Interaction among N-fixing bacteria and AM fungi in Amazonian legume tree (Schizolobium amazonicum) in field conditions	APPLIED SOIL ECOLOGY	10.1016/j.apsoil.2007.12.004	AM	NA	NA	NA	NA	0.68	NA	114.17	NA	NA	NA	50	Schizolobium.amazonicum	Glomus.clarum	Rhizobium.Rhi2	AM.Bacteria	AM.Bacteria	NA	NA	Seven.Months
AM.68	Interaction among N-fixing bacteria and AM fungi in Amazonian legume tree (Schizolobium amazonicum) in field conditions	APPLIED SOIL ECOLOGY	10.1016/j.apsoil.2007.12.004	AM	NA	NA	NA	NA	0.83	NA	125.35	NA	NA	NA	50	Schizolobium.amazonicum	Glomus.etunicatum	Rhizobium.LEM6	AM.Bacteria	AM.Bacteria	NA	NA	Seven.Months
AM.68	Interaction among N-fixing bacteria and AM fungi in Amazonian legume tree (Schizolobium amazonicum) in field conditions	APPLIED SOIL ECOLOGY	10.1016/j.apsoil.2007.12.004	AM	NA	NA	NA	NA	0.68	NA	114.93	NA	NA	NA	50	Schizolobium.amazonicum	Glomus.etunicatum	Rhizobium.Rhi1	AM.Bacteria	AM.Bacteria	NA	NA	Seven.Months
AM.68	Interaction among N-fixing bacteria and AM fungi in Amazonian legume tree (Schizolobium amazonicum) in field conditions	APPLIED SOIL ECOLOGY	10.1016/j.apsoil.2007.12.004	AM	NA	NA	NA	NA	0.64	NA	107.11	NA	NA	NA	50	Schizolobium.amazonicum	Glomus.etunicatum	Rhizobium.Rhi2	AM.Bacteria	AM.Bacteria	NA	NA	Seven.Months
AM.68	Interaction among N-fixing bacteria and AM fungi in Amazonian legume tree (Schizolobium amazonicum) in field conditions	APPLIED SOIL ECOLOGY	10.1016/j.apsoil.2007.12.004	AM	NA	NA	NA	NA	0.69	NA	114.22	NA	NA	NA	50	Schizolobium.amazonicum	Glomus.intraradices	Rhizobium.LEM6	AM.Bacteria	AM.Bacteria	NA	NA	Seven.Months
AM.68	Interaction among N-fixing bacteria and AM fungi in Amazonian legume tree (Schizolobium amazonicum) in field conditions	APPLIED SOIL ECOLOGY	10.1016/j.apsoil.2007.12.004	AM	NA	NA	NA	NA	0.76	NA	118.17	NA	NA	NA	50	Schizolobium.amazonicum	Glomus.intraradices	Rhizobium.Rhi1	AM.Bacteria	AM.Bacteria	NA	NA	Seven.Months
AM.68	Interaction among N-fixing bacteria and AM fungi in Amazonian legume tree (Schizolobium amazonicum) in field conditions	APPLIED SOIL ECOLOGY	10.1016/j.apsoil.2007.12.004	AM	NA	NA	NA	NA	0.9	NA	123.61	NA	NA	NA	50	Schizolobium.amazonicum	Glomus.intraradices	Rhizobium.Rhi2	AM.Bacteria	AM.Bacteria	NA	NA	Seven.Months
AM.68	Interaction among N-fixing bacteria and AM fungi in Amazonian legume tree (Schizolobium amazonicum) in field conditions	APPLIED SOIL ECOLOGY	10.1016/j.apsoil.2007.12.004	AM	NA	NA	NA	NA	7.57	NA	292.51	NA	NA	NA	50	Schizolobium.amazonicum	None	None	Control	None	NA	NA	Thirteen.Months
AM.68	Interaction among N-fixing bacteria and AM fungi in Amazonian legume tree (Schizolobium amazonicum) in field conditions	APPLIED SOIL ECOLOGY	10.1016/j.apsoil.2007.12.004	AM	NA	NA	NA	NA	10.03	NA	353.7	NA	NA	NA	50	Schizolobium.amazonicum	Glomus.clarum	None	AM	Single.AM	NA	NA	Thirteen.Months
AM.68	Interaction among N-fixing bacteria and AM fungi in Amazonian legume tree (Schizolobium amazonicum) in field conditions	APPLIED SOIL ECOLOGY	10.1016/j.apsoil.2007.12.004	AM	NA	NA	NA	NA	9.42	NA	349.18	NA	NA	NA	50	Schizolobium.amazonicum	Glomus.etunicatum	None	AM	Single.AM	NA	NA	Thirteen.Months
AM.68	Interaction among N-fixing bacteria and AM fungi in Amazonian legume tree (Schizolobium amazonicum) in field conditions	APPLIED SOIL ECOLOGY	10.1016/j.apsoil.2007.12.004	AM	NA	NA	NA	NA	11.08	NA	364.97	NA	NA	NA	50	Schizolobium.amazonicum	Glomus.intraradices	None	AM	Single.AM	NA	NA	Thirteen.Months
AM.68	Interaction among N-fixing bacteria and AM fungi in Amazonian legume tree (Schizolobium amazonicum) in field conditions	APPLIED SOIL ECOLOGY	10.1016/j.apsoil.2007.12.004	AM	NA	NA	NA	NA	8.61	NA	318.76	NA	NA	NA	50	Schizolobium.amazonicum	None	Rhizobium.LEM6	Bacteria	Single.Bacteria	NA	NA	Thirteen.Months
AM.68	Interaction among N-fixing bacteria and AM fungi in Amazonian legume tree (Schizolobium amazonicum) in field conditions	APPLIED SOIL ECOLOGY	10.1016/j.apsoil.2007.12.004	AM	NA	NA	NA	NA	9.44	NA	337.53	NA	NA	NA	50	Schizolobium.amazonicum	None	Rhizobium.Rhi1	Bacteria	Single.Bacteria	NA	NA	Thirteen.Months
AM.68	Interaction among N-fixing bacteria and AM fungi in Amazonian legume tree (Schizolobium amazonicum) in field conditions	APPLIED SOIL ECOLOGY	10.1016/j.apsoil.2007.12.004	AM	NA	NA	NA	NA	6.38	NA	273.23	NA	NA	NA	50	Schizolobium.amazonicum	None	Rhizobium.Rhi2	Bacteria	Single.Bacteria	NA	NA	Thirteen.Months
AM.68	Interaction among N-fixing bacteria and AM fungi in Amazonian legume tree (Schizolobium amazonicum) in field conditions	APPLIED SOIL ECOLOGY	10.1016/j.apsoil.2007.12.004	AM	NA	NA	NA	NA	7.06	NA	302.03	NA	NA	NA	50	Schizolobium.amazonicum	Glomus.clarum	Rhizobium.LEM6	AM.Bacteria	AM.Bacteria	NA	NA	Thirteen.Months
AM.68	Interaction among N-fixing bacteria and AM fungi in Amazonian legume tree (Schizolobium amazonicum) in field conditions	APPLIED SOIL ECOLOGY	10.1016/j.apsoil.2007.12.004	AM	NA	NA	NA	NA	12.67	NA	395.38	NA	NA	NA	50	Schizolobium.amazonicum	Glomus.clarum	Rhizobium.Rhi1	AM.Bacteria	AM.Bacteria	NA	NA	Thirteen.Months
AM.68	Interaction among N-fixing bacteria and AM fungi in Amazonian legume tree (Schizolobium amazonicum) in field conditions	APPLIED SOIL ECOLOGY	10.1016/j.apsoil.2007.12.004	AM	NA	NA	NA	NA	9.7	NA	340.61	NA	NA	NA	50	Schizolobium.amazonicum	Glomus.clarum	Rhizobium.Rhi2	AM.Bacteria	AM.Bacteria	NA	NA	Thirteen.Months
AM.68	Interaction among N-fixing bacteria and AM fungi in Amazonian legume tree (Schizolobium amazonicum) in field conditions	APPLIED SOIL ECOLOGY	10.1016/j.apsoil.2007.12.004	AM	NA	NA	NA	NA	10.12	NA	358.02	NA	NA	NA	50	Schizolobium.amazonicum	Glomus.etunicatum	Rhizobium.LEM6	AM.Bacteria	AM.Bacteria	NA	NA	Thirteen.Months
AM.68	Interaction among N-fixing bacteria and AM fungi in Amazonian legume tree (Schizolobium amazonicum) in field conditions	APPLIED SOIL ECOLOGY	10.1016/j.apsoil.2007.12.004	AM	NA	NA	NA	NA	10.13	NA	357.03	NA	NA	NA	50	Schizolobium.amazonicum	Glomus.etunicatum	Rhizobium.Rhi1	AM.Bacteria	AM.Bacteria	NA	NA	Thirteen.Months
AM.68	Interaction among N-fixing bacteria and AM fungi in Amazonian legume tree (Schizolobium amazonicum) in field conditions	APPLIED SOIL ECOLOGY	10.1016/j.apsoil.2007.12.004	AM	NA	NA	NA	NA	8.62	NA	312.92	NA	NA	NA	50	Schizolobium.amazonicum	Glomus.etunicatum	Rhizobium.Rhi2	AM.Bacteria	AM.Bacteria	NA	NA	Thirteen.Months
AM.68	Interaction among N-fixing bacteria and AM fungi in Amazonian legume tree (Schizolobium amazonicum) in field conditions	APPLIED SOIL ECOLOGY	10.1016/j.apsoil.2007.12.004	AM	NA	NA	NA	NA	10.7	NA	357.21	NA	NA	NA	50	Schizolobium.amazonicum	Glomus.intraradices	Rhizobium.LEM6	AM.Bacteria	AM.Bacteria	NA	NA	Thirteen.Months
AM.68	Interaction among N-fixing bacteria and AM fungi in Amazonian legume tree (Schizolobium amazonicum) in field conditions	APPLIED SOIL ECOLOGY	10.1016/j.apsoil.2007.12.004	AM	NA	NA	NA	NA	10.04	NA	352.92	NA	NA	NA	50	Schizolobium.amazonicum	Glomus.intraradices	Rhizobium.Rhi1	AM.Bacteria	AM.Bacteria	NA	NA	Thirteen.Months
AM.68	Interaction among N-fixing bacteria and AM fungi in Amazonian legume tree (Schizolobium amazonicum) in field conditions	APPLIED SOIL ECOLOGY	10.1016/j.apsoil.2007.12.004	AM	NA	NA	NA	NA	10.91	NA	368.23	NA	NA	NA	50	Schizolobium.amazonicum	Glomus.intraradices	Rhizobium.Rhi2	AM.Bacteria	AM.Bacteria	NA	NA	Thirteen.Months
AM.68	Interaction among N-fixing bacteria and AM fungi in Amazonian legume tree (Schizolobium amazonicum) in field conditions	APPLIED SOIL ECOLOGY	10.1016/j.apsoil.2007.12.004	AM	NA	NA	NA	NA	0.99	NA	132.55	NA	NA	NA	50	Schizolobium.amazonicum	None	None	Control	None	NA	NA	Seven.Months
AM.68	Interaction among N-fixing bacteria and AM fungi in Amazonian legume tree (Schizolobium amazonicum) in field conditions	APPLIED SOIL ECOLOGY	10.1016/j.apsoil.2007.12.004	AM	NA	NA	NA	NA	0.63	NA	111.52	NA	NA	NA	50	Schizolobium.amazonicum	Glomus.clarum	None	AM	Single.AM	NA	NA	Seven.Months
AM.68	Interaction among N-fixing bacteria and AM fungi in Amazonian legume tree (Schizolobium amazonicum) in field conditions	APPLIED SOIL ECOLOGY	10.1016/j.apsoil.2007.12.004	AM	NA	NA	NA	NA	1	NA	136.57	NA	NA	NA	50	Schizolobium.amazonicum	Glomus.etunicatum	None	AM	Single.AM	NA	NA	Seven.Months
AM.68	Interaction among N-fixing bacteria and AM fungi in Amazonian legume tree (Schizolobium amazonicum) in field conditions	APPLIED SOIL ECOLOGY	10.1016/j.apsoil.2007.12.004	AM	NA	NA	NA	NA	0.79	NA	114.43	NA	NA	NA	50	Schizolobium.amazonicum	Glomus.intraradices	None	AM	Single.AM	NA	NA	Seven.Months
AM.68	Interaction among N-fixing bacteria and AM fungi in Amazonian legume tree (Schizolobium amazonicum) in field conditions	APPLIED SOIL ECOLOGY	10.1016/j.apsoil.2007.12.004	AM	NA	NA	NA	NA	0.6	NA	106.37	NA	NA	NA	50	Schizolobium.amazonicum	None	Rhizobium.LEM6	Bacteria	Single.Bacteria	NA	NA	Seven.Months
AM.68	Interaction among N-fixing bacteria and AM fungi in Amazonian legume tree (Schizolobium amazonicum) in field conditions	APPLIED SOIL ECOLOGY	10.1016/j.apsoil.2007.12.004	AM	NA	NA	NA	NA	0.67	NA	113.06	NA	NA	NA	50	Schizolobium.amazonicum	None	Rhizobium.Rhi1	Bacteria	Single.Bacteria	NA	NA	Seven.Months
AM.68	Interaction among N-fixing bacteria and AM fungi in Amazonian legume tree (Schizolobium amazonicum) in field conditions	APPLIED SOIL ECOLOGY	10.1016/j.apsoil.2007.12.004	AM	NA	NA	NA	NA	0.81	NA	110.41	NA	NA	NA	50	Schizolobium.amazonicum	None	Rhizobium.Rhi2	Bacteria	Single.Bacteria	NA	NA	Seven.Months
AM.68	Interaction among N-fixing bacteria and AM fungi in Amazonian legume tree (Schizolobium amazonicum) in field conditions	APPLIED SOIL ECOLOGY	10.1016/j.apsoil.2007.12.004	AM	NA	NA	NA	NA	1.08	NA	132.87	NA	NA	NA	50	Schizolobium.amazonicum	Glomus.clarum	Rhizobium.LEM6	AM.Bacteria	AM.Bacteria	NA	NA	Seven.Months
AM.68	Interaction among N-fixing bacteria and AM fungi in Amazonian legume tree (Schizolobium amazonicum) in field conditions	APPLIED SOIL ECOLOGY	10.1016/j.apsoil.2007.12.004	AM	NA	NA	NA	NA	1.09	NA	135.02	NA	NA	NA	50	Schizolobium.amazonicum	Glomus.clarum	Rhizobium.Rhi1	AM.Bacteria	AM.Bacteria	NA	NA	Seven.Months
AM.68	Interaction among N-fixing bacteria and AM fungi in Amazonian legume tree (Schizolobium amazonicum) in field conditions	APPLIED SOIL ECOLOGY	10.1016/j.apsoil.2007.12.004	AM	NA	NA	NA	NA	0.78	NA	119.16	NA	NA	NA	50	Schizolobium.amazonicum	Glomus.clarum	Rhizobium.Rhi2	AM.Bacteria	AM.Bacteria	NA	NA	Seven.Months
AM.68	Interaction among N-fixing bacteria and AM fungi in Amazonian legume tree (Schizolobium amazonicum) in field conditions	APPLIED SOIL ECOLOGY	10.1016/j.apsoil.2007.12.004	AM	NA	NA	NA	NA	0.74	NA	123.3	NA	NA	NA	50	Schizolobium.amazonicum	Glomus.etunicatum	Rhizobium.LEM6	AM.Bacteria	AM.Bacteria	NA	NA	Seven.Months
AM.68	Interaction among N-fixing bacteria and AM fungi in Amazonian legume tree (Schizolobium amazonicum) in field conditions	APPLIED SOIL ECOLOGY	10.1016/j.apsoil.2007.12.004	AM	NA	NA	NA	NA	1.01	NA	128.24	NA	NA	NA	50	Schizolobium.amazonicum	Glomus.etunicatum	Rhizobium.Rhi1	AM.Bacteria	AM.Bacteria	NA	NA	Seven.Months
AM.68	Interaction among N-fixing bacteria and AM fungi in Amazonian legume tree (Schizolobium amazonicum) in field conditions	APPLIED SOIL ECOLOGY	10.1016/j.apsoil.2007.12.004	AM	NA	NA	NA	NA	0.88	NA	118.86	NA	NA	NA	50	Schizolobium.amazonicum	Glomus.etunicatum	Rhizobium.Rhi2	AM.Bacteria	AM.Bacteria	NA	NA	Seven.Months
AM.68	Interaction among N-fixing bacteria and AM fungi in Amazonian legume tree (Schizolobium amazonicum) in field conditions	APPLIED SOIL ECOLOGY	10.1016/j.apsoil.2007.12.004	AM	NA	NA	NA	NA	0.55	NA	101.83	NA	NA	NA	50	Schizolobium.amazonicum	Glomus.intraradices	Rhizobium.LEM6	AM.Bacteria	AM.Bacteria	NA	NA	Seven.Months
AM.68	Interaction among N-fixing bacteria and AM fungi in Amazonian legume tree (Schizolobium amazonicum) in field conditions	APPLIED SOIL ECOLOGY	10.1016/j.apsoil.2007.12.004	AM	NA	NA	NA	NA	1.17	NA	115.55	NA	NA	NA	50	Schizolobium.amazonicum	Glomus.intraradices	Rhizobium.Rhi1	AM.Bacteria	AM.Bacteria	NA	NA	Seven.Months
AM.68	Interaction among N-fixing bacteria and AM fungi in Amazonian legume tree (Schizolobium amazonicum) in field conditions	APPLIED SOIL ECOLOGY	10.1016/j.apsoil.2007.12.004	AM	NA	NA	NA	NA	0.74	NA	117.76	NA	NA	NA	50	Schizolobium.amazonicum	Glomus.intraradices	Rhizobium.Rhi2	AM.Bacteria	AM.Bacteria	NA	NA	Seven.Months
AM.68	Interaction among N-fixing bacteria and AM fungi in Amazonian legume tree (Schizolobium amazonicum) in field conditions	APPLIED SOIL ECOLOGY	10.1016/j.apsoil.2007.12.004	AM	NA	NA	NA	NA	10.03	NA	358.36	NA	NA	NA	50	Schizolobium.amazonicum	None	None	Control	None	NA	NA	Thirteen.Months
AM.68	Interaction among N-fixing bacteria and AM fungi in Amazonian legume tree (Schizolobium amazonicum) in field conditions	APPLIED SOIL ECOLOGY	10.1016/j.apsoil.2007.12.004	AM	NA	NA	NA	NA	7.08	NA	303.45	NA	NA	NA	50	Schizolobium.amazonicum	Glomus.clarum	None	AM	Single.AM	NA	NA	Thirteen.Months
AM.68	Interaction among N-fixing bacteria and AM fungi in Amazonian legume tree (Schizolobium amazonicum) in field conditions	APPLIED SOIL ECOLOGY	10.1016/j.apsoil.2007.12.004	AM	NA	NA	NA	NA	10.77	NA	370.4	NA	NA	NA	50	Schizolobium.amazonicum	Glomus.etunicatum	None	AM	Single.AM	NA	NA	Thirteen.Months
AM.68	Interaction among N-fixing bacteria and AM fungi in Amazonian legume tree (Schizolobium amazonicum) in field conditions	APPLIED SOIL ECOLOGY	10.1016/j.apsoil.2007.12.004	AM	NA	NA	NA	NA	10.23	NA	354.6	NA	NA	NA	50	Schizolobium.amazonicum	Glomus.intraradices	None	AM	Single.AM	NA	NA	Thirteen.Months
AM.68	Interaction among N-fixing bacteria and AM fungi in Amazonian legume tree (Schizolobium amazonicum) in field conditions	APPLIED SOIL ECOLOGY	10.1016/j.apsoil.2007.12.004	AM	NA	NA	NA	NA	8.03	NA	320.81	NA	NA	NA	50	Schizolobium.amazonicum	None	Rhizobium.LEM6	Bacteria	Single.Bacteria	NA	NA	Thirteen.Months
AM.68	Interaction among N-fixing bacteria and AM fungi in Amazonian legume tree (Schizolobium amazonicum) in field conditions	APPLIED SOIL ECOLOGY	10.1016/j.apsoil.2007.12.004	AM	NA	NA	NA	NA	9.32	NA	354	NA	NA	NA	50	Schizolobium.amazonicum	None	Rhizobium.Rhi1	Bacteria	Single.Bacteria	NA	NA	Thirteen.Months
AM.68	Interaction among N-fixing bacteria and AM fungi in Amazonian legume tree (Schizolobium amazonicum) in field conditions	APPLIED SOIL ECOLOGY	10.1016/j.apsoil.2007.12.004	AM	NA	NA	NA	NA	7.9	NA	305.77	NA	NA	NA	50	Schizolobium.amazonicum	None	Rhizobium.Rhi2	Bacteria	Single.Bacteria	NA	NA	Thirteen.Months
AM.68	Interaction among N-fixing bacteria and AM fungi in Amazonian legume tree (Schizolobium amazonicum) in field conditions	APPLIED SOIL ECOLOGY	10.1016/j.apsoil.2007.12.004	AM	NA	NA	NA	NA	11.97	NA	382.81	NA	NA	NA	50	Schizolobium.amazonicum	Glomus.clarum	Rhizobium.LEM6	AM.Bacteria	AM.Bacteria	NA	NA	Thirteen.Months
AM.68	Interaction among N-fixing bacteria and AM fungi in Amazonian legume tree (Schizolobium amazonicum) in field conditions	APPLIED SOIL ECOLOGY	10.1016/j.apsoil.2007.12.004	AM	NA	NA	NA	NA	11.53	NA	369.54	NA	NA	NA	50	Schizolobium.amazonicum	Glomus.clarum	Rhizobium.Rhi1	AM.Bacteria	AM.Bacteria	NA	NA	Thirteen.Months
AM.68	Interaction among N-fixing bacteria and AM fungi in Amazonian legume tree (Schizolobium amazonicum) in field conditions	APPLIED SOIL ECOLOGY	10.1016/j.apsoil.2007.12.004	AM	NA	NA	NA	NA	9.51	NA	351	NA	NA	NA	50	Schizolobium.amazonicum	Glomus.clarum	Rhizobium.Rhi2	AM.Bacteria	AM.Bacteria	NA	NA	Thirteen.Months
AM.68	Interaction among N-fixing bacteria and AM fungi in Amazonian legume tree (Schizolobium amazonicum) in field conditions	APPLIED SOIL ECOLOGY	10.1016/j.apsoil.2007.12.004	AM	NA	NA	NA	NA	10.52	NA	367.82	NA	NA	NA	50	Schizolobium.amazonicum	Glomus.etunicatum	Rhizobium.LEM6	AM.Bacteria	AM.Bacteria	NA	NA	Thirteen.Months
AM.68	Interaction among N-fixing bacteria and AM fungi in Amazonian legume tree (Schizolobium amazonicum) in field conditions	APPLIED SOIL ECOLOGY	10.1016/j.apsoil.2007.12.004	AM	NA	NA	NA	NA	9.64	NA	341.91	NA	NA	NA	50	Schizolobium.amazonicum	Glomus.etunicatum	Rhizobium.Rhi1	AM.Bacteria	AM.Bacteria	NA	NA	Thirteen.Months
AM.68	Interaction among N-fixing bacteria and AM fungi in Amazonian legume tree (Schizolobium amazonicum) in field conditions	APPLIED SOIL ECOLOGY	10.1016/j.apsoil.2007.12.004	AM	NA	NA	NA	NA	10.97	NA	357.96	NA	NA	NA	50	Schizolobium.amazonicum	Glomus.etunicatum	Rhizobium.Rhi2	AM.Bacteria	AM.Bacteria	NA	NA	Thirteen.Months
AM.68	Interaction among N-fixing bacteria and AM fungi in Amazonian legume tree (Schizolobium amazonicum) in field conditions	APPLIED SOIL ECOLOGY	10.1016/j.apsoil.2007.12.004	AM	NA	NA	NA	NA	8.67	NA	327.73	NA	NA	NA	50	Schizolobium.amazonicum	Glomus.intraradices	Rhizobium.LEM6	AM.Bacteria	AM.Bacteria	NA	NA	Thirteen.Months
AM.68	Interaction among N-fixing bacteria and AM fungi in Amazonian legume tree (Schizolobium amazonicum) in field conditions	APPLIED SOIL ECOLOGY	10.1016/j.apsoil.2007.12.004	AM	NA	NA	NA	NA	9.07	NA	341.16	NA	NA	NA	50	Schizolobium.amazonicum	Glomus.intraradices	Rhizobium.Rhi1	AM.Bacteria	AM.Bacteria	NA	NA	Thirteen.Months
AM.68	Interaction among N-fixing bacteria and AM fungi in Amazonian legume tree (Schizolobium amazonicum) in field conditions	APPLIED SOIL ECOLOGY	10.1016/j.apsoil.2007.12.004	AM	NA	NA	NA	NA	9.46	NA	342.87	NA	NA	NA	50	Schizolobium.amazonicum	Glomus.intraradices	Rhizobium.Rhi2	AM.Bacteria	AM.Bacteria	NA	NA	Thirteen.Months
AM.69	Effects of fertilizers, AM fungus and plant growth promoting rhizobacterium on the growth of tomato and on the reproduction of root-knot nematode Meloidogyne incognita	JOURNAL OF PLANT INTERACTIONS	10.1080/17429140802272717	AM	17.76	0.27	NA	NA	NA	NA	64.1	2.91	NA	NA	5	Lycopersicon.esculentum.Mill	None	None	Control	None	0	NA	Three.Months
AM.69	Effects of fertilizers, AM fungus and plant growth promoting rhizobacterium on the growth of tomato and on the reproduction of root-knot nematode Meloidogyne incognita	JOURNAL OF PLANT INTERACTIONS	10.1080/17429140802272717	AM	19.04	0.19	NA	NA	NA	NA	80.4	3.15	NA	NA	5	Lycopersicon.esculentum.Mill	None	Pseudomonas.putida	Bacteria	Single.Bacteria	0	NA	Three.Months
AM.69	Effects of fertilizers, AM fungus and plant growth promoting rhizobacterium on the growth of tomato and on the reproduction of root-knot nematode Meloidogyne incognita	JOURNAL OF PLANT INTERACTIONS	10.1080/17429140802272717	AM	18.74	0.66	NA	NA	NA	NA	76.8	2.16	NA	NA	5	Lycopersicon.esculentum.Mill	Glomus.intraradices	None	AM	Single.AM	52	NA	Three.Months
AM.69	Effects of fertilizers, AM fungus and plant growth promoting rhizobacterium on the growth of tomato and on the reproduction of root-knot nematode Meloidogyne incognita	JOURNAL OF PLANT INTERACTIONS	10.1080/17429140802272717	AM	19.82	0.39	NA	NA	NA	NA	87.2	3.1	NA	NA	5	Lycopersicon.esculentum.Mill	Glomus.intraradices	Pseudomonas.putida	AM.Bacteria	AM.Bacteria	56	NA	Three.Months
AM.70	Interactions between a plant growth-promoting rhizobacterium, an AM fungus and a phosphate-solubilising fungus in the rhizosphere of Lactuca sativa	APPLIED SOIL ECOLOGY	10.1016/j.apsoil.2006.10.006	AM	2.96	0.05	2.04	0.1	5	0.15	NA	NA	NA	NA	5	Lactuca.sativa	None	None	Control	None	6.5	2	Two.Months
AM.70	Interactions between a plant growth-promoting rhizobacterium, an AM fungus and a phosphate-solubilising fungus in the rhizosphere of Lactuca sativa	APPLIED SOIL ECOLOGY	10.1016/j.apsoil.2006.10.006	AM	4.08	0.05	1.76	0.05	5.84	0.1	NA	NA	NA	NA	5	Lactuca.sativa	None	Bacillus.subtilis	Bacteria	Single.Bacteria	1.6	0.7	Two.Months
AM.70	Interactions between a plant growth-promoting rhizobacterium, an AM fungus and a phosphate-solubilising fungus in the rhizosphere of Lactuca sativa	APPLIED SOIL ECOLOGY	10.1016/j.apsoil.2006.10.006	AM	3.11	0.04	1.95	0.07	5.06	0.11	NA	NA	NA	NA	5	Lactuca.sativa	Glomus.intraradices	None	AM	Single.AM	59.8	2	Two.Months
AM.70	Interactions between a plant growth-promoting rhizobacterium, an AM fungus and a phosphate-solubilising fungus in the rhizosphere of Lactuca sativa	APPLIED SOIL ECOLOGY	10.1016/j.apsoil.2006.10.006	AM	5.23	0.11	1.89	0.07	7.12	0.18	NA	NA	NA	NA	5	Lactuca.sativa	Glomus.intraradices	Bacillus.subtilis	AM.Bacteria	AM.Bacteria	62.4	1.6	Two.Months
AM.71	Impact of two fluorescent pseudomonads and an arbuscular mycorrhizal fungus on tomato plant growth, root architecture and P acquisition	MYCORRHIZA	10.1007/s00572-003-0256-3	AM	1.6	0.1	1.3	0.1	2.9	0.2	NA	NA	594.7	35.2	5	Lycopersicon.esculentum.Mill	None	None	Control	None	NA	NA	One.Month
AM.71	Impact of two fluorescent pseudomonads and an arbuscular mycorrhizal fungus on tomato plant growth, root architecture and P acquisition	MYCORRHIZA	10.1007/s00572-003-0256-3	AM	2	0.1	1.8	0.1	3.8	0.2	NA	NA	798.3	32.9	5	Lycopersicon.esculentum.Mill	None	Pseudomonas.fluorescens.92rk	Bacteria	Single.Bacteria	NA	NA	One.Month
AM.71	Impact of two fluorescent pseudomonads and an arbuscular mycorrhizal fungus on tomato plant growth, root architecture and P acquisition	MYCORRHIZA	10.1007/s00572-003-0256-3	AM	2.1	0.2	1.5	0.1	3.6	0.3	NA	NA	716.1	35.3	5	Lycopersicon.esculentum.Mill	None	Pseudomonas.fluorescens.P190r	Bacteria	Single.Bacteria	NA	NA	One.Month
AM.71	Impact of two fluorescent pseudomonads and an arbuscular mycorrhizal fungus on tomato plant growth, root architecture and P acquisition	MYCORRHIZA	10.1007/s00572-003-0256-3	AM	3	0.1	2	0.2	5	0.3	NA	NA	758.4	65.5	5	Lycopersicon.esculentum.Mill	Glomus.mosseae.BEG12	None	AM	Single.AM	NA	NA	One.Month
AM.71	Impact of two fluorescent pseudomonads and an arbuscular mycorrhizal fungus on tomato plant growth, root architecture and P acquisition	MYCORRHIZA	10.1007/s00572-003-0256-3	AM	3.8	0.3	3.7	0.1	7.5	0.4	NA	NA	967.5	19.7	5	Lycopersicon.esculentum.Mill	Glomus.mosseae.BEG12	Pseudomonas.fluorescens.92rk	AM.Bacteria	AM.Bacteria	NA	NA	One.Month
AM.71	Impact of two fluorescent pseudomonads and an arbuscular mycorrhizal fungus on tomato plant growth, root architecture and P acquisition	MYCORRHIZA	10.1007/s00572-003-0256-3	AM	2.2	0.2	2.1	0.2	4.3	0.4	NA	NA	681.2	37.6	5	Lycopersicon.esculentum.Mill	Glomus.mosseae.BEG12	Pseudomonas.fluorescens.P190r	AM.Bacteria	AM.Bacteria	NA	NA	One.Month
AM.72	Influence of a Bacillus sp on physiological activities of two arbuscular mycorrhizal fungi and on plant responses to PEG-induced drought stress	MYCORRHIZA	10.1007/s00572-003-0223-z	AM	6	0.2	1	0.2	7	0.4	NA	NA	NA	NA	10	Lactuca.sativa	None	None	Control	None	0	NA	Two.Months
AM.72	Influence of a Bacillus sp on physiological activities of two arbuscular mycorrhizal fungi and on plant responses to PEG-induced drought stress	MYCORRHIZA	10.1007/s00572-003-0223-z	AM	13	NA	6	NA	19	NA	NA	NA	NA	NA	10	Lactuca.sativa	Glomus.mosseae	None	AM	Single.AM	46.4	NA	Two.Months
AM.72	Influence of a Bacillus sp on physiological activities of two arbuscular mycorrhizal fungi and on plant responses to PEG-induced drought stress	MYCORRHIZA	10.1007/s00572-003-0223-z	AM	21	NA	3.5	NA	24.5	NA	NA	NA	NA	NA	10	Lactuca.sativa	Glomus.intraradices	None	AM	Single.AM	73.4	NA	Two.Months
AM.72	Influence of a Bacillus sp on physiological activities of two arbuscular mycorrhizal fungi and on plant responses to PEG-induced drought stress	MYCORRHIZA	10.1007/s00572-003-0223-z	AM	11	NA	7	NA	18	NA	NA	NA	NA	NA	10	Lactuca.sativa	None	Bacillus.sp	Bacteria	Single.Bacteria	0	NA	Two.Months
AM.72	Influence of a Bacillus sp on physiological activities of two arbuscular mycorrhizal fungi and on plant responses to PEG-induced drought stress	MYCORRHIZA	10.1007/s00572-003-0223-z	AM	16	NA	7.5	NA	23.5	NA	NA	NA	NA	NA	10	Lactuca.sativa	Glomus.mosseae	Bacillus.sp	AM.Bacteria	AM.Bacteria	87.6	NA	Two.Months
AM.72	Influence of a Bacillus sp on physiological activities of two arbuscular mycorrhizal fungi and on plant responses to PEG-induced drought stress	MYCORRHIZA	10.1007/s00572-003-0223-z	AM	17.5	NA	7	NA	24.5	NA	NA	NA	NA	NA	10	Lactuca.sativa	Glomus.intraradices	Bacillus.sp	AM.Bacteria	AM.Bacteria	87.6	NA	Two.Months
AM.72	Influence of a Bacillus sp on physiological activities of two arbuscular mycorrhizal fungi and on plant responses to PEG-induced drought stress	MYCORRHIZA	10.1007/s00572-003-0223-z	AM	6	NA	4	NA	10	NA	NA	NA	NA	NA	10	Lactuca.sativa	None	None	Control	None	0	NA	Two.Months
AM.72	Influence of a Bacillus sp on physiological activities of two arbuscular mycorrhizal fungi and on plant responses to PEG-induced drought stress	MYCORRHIZA	10.1007/s00572-003-0223-z	AM	12.5	NA	5	NA	17.5	NA	NA	NA	NA	NA	10	Lactuca.sativa	Glomus.mosseae	None	AM	Single.AM	44.1	NA	Two.Months
AM.72	Influence of a Bacillus sp on physiological activities of two arbuscular mycorrhizal fungi and on plant responses to PEG-induced drought stress	MYCORRHIZA	10.1007/s00572-003-0223-z	AM	15	NA	5	NA	20	NA	NA	NA	NA	NA	10	Lactuca.sativa	Glomus.intraradices	None	AM	Single.AM	42.4	NA	Two.Months
AM.72	Influence of a Bacillus sp on physiological activities of two arbuscular mycorrhizal fungi and on plant responses to PEG-induced drought stress	MYCORRHIZA	10.1007/s00572-003-0223-z	AM	9	NA	6	NA	15	NA	NA	NA	NA	NA	10	Lactuca.sativa	None	Bacillus.sp	Bacteria	Single.Bacteria	0	NA	Two.Months
AM.72	Influence of a Bacillus sp on physiological activities of two arbuscular mycorrhizal fungi and on plant responses to PEG-induced drought stress	MYCORRHIZA	10.1007/s00572-003-0223-z	AM	10	NA	5	NA	15	NA	NA	NA	NA	NA	10	Lactuca.sativa	Glomus.mosseae	Bacillus.sp	AM.Bacteria	AM.Bacteria	69.9	NA	Two.Months
AM.72	Influence of a Bacillus sp on physiological activities of two arbuscular mycorrhizal fungi and on plant responses to PEG-induced drought stress	MYCORRHIZA	10.1007/s00572-003-0223-z	AM	11	NA	4	NA	15	NA	NA	NA	NA	NA	10	Lactuca.sativa	Glomus.intraradices	Bacillus.sp	AM.Bacteria	AM.Bacteria	72	NA	Two.Months
AM.73	Arbuscular mycorrhizal symbiosis changes the colonization pattern of Acacia tortilis spp. Raddiana rhizosphere by two strains of rhizobia	MICROBIAL ECOLOGY	10.1007/s00248-002-1022-3	AM	0.117	NA	0.18	NA	0.297	NA	NA	NA	NA	NA	10	Acacia.tortilis.spp.raddiana	None	None	Control	None	NA	NA	Four.Months
AM.73	Arbuscular mycorrhizal symbiosis changes the colonization pattern of Acacia tortilis spp. Raddiana rhizosphere by two strains of rhizobia	MICROBIAL ECOLOGY	10.1007/s00248-002-1022-3	AM	0.195	NA	0.161	NA	0.356	NA	NA	NA	NA	NA	10	Acacia.tortilis.spp.raddiana	None	Sinorhizobium.terangae.ORS1009	Bacteria	Single.Bacteria	NA	NA	Four.Months
AM.73	Arbuscular mycorrhizal symbiosis changes the colonization pattern of Acacia tortilis spp. Raddiana rhizosphere by two strains of rhizobia	MICROBIAL ECOLOGY	10.1007/s00248-002-1022-3	AM	0.701	NA	0.321	NA	1.022	NA	NA	NA	NA	NA	10	Acacia.tortilis.spp.raddiana	Glomus.intraradices	None	AM	Single.AM	NA	NA	Four.Months
AM.73	Arbuscular mycorrhizal symbiosis changes the colonization pattern of Acacia tortilis spp. Raddiana rhizosphere by two strains of rhizobia	MICROBIAL ECOLOGY	10.1007/s00248-002-1022-3	AM	0.786	NA	0.375	NA	1.161	NA	NA	NA	NA	NA	10	Acacia.tortilis.spp.raddiana	Glomus.intraradices	Sinorhizobium.terangae.ORS1009	AM.Bacteria	AM.Bacteria	NA	NA	Four.Months
AM.73	Arbuscular mycorrhizal symbiosis changes the colonization pattern of Acacia tortilis spp. Raddiana rhizosphere by two strains of rhizobia	MICROBIAL ECOLOGY	10.1007/s00248-002-1022-3	AM	0.108	NA	0.195	NA	0.303	NA	NA	NA	NA	NA	10	Acacia.tortilis.spp.raddiana	None	Mesorhizobium.plurifarium.ORS1096	Bacteria	Single.Bacteria	NA	NA	Four.Months
AM.73	Arbuscular mycorrhizal symbiosis changes the colonization pattern of Acacia tortilis spp. Raddiana rhizosphere by two strains of rhizobia	MICROBIAL ECOLOGY	10.1007/s00248-002-1022-3	AM	0.774	NA	0.617	NA	1.391	NA	NA	NA	NA	NA	10	Acacia.tortilis.spp.raddiana	Glomus.intraradices	Mesorhizobium.plurifarium.ORS1096	AM.Bacteria	Single.AM	NA	NA	Four.Months
AM.73	Arbuscular mycorrhizal symbiosis changes the colonization pattern of Acacia tortilis spp. Raddiana rhizosphere by two strains of rhizobia	MICROBIAL ECOLOGY	10.1007/s00248-002-1022-3	AM	0.106	NA	0.147	NA	0.253	NA	NA	NA	NA	NA	10	Acacia.tortilis.spp.raddiana	None	None	Control	None	NA	NA	Four.Months
AM.73	Arbuscular mycorrhizal symbiosis changes the colonization pattern of Acacia tortilis spp. Raddiana rhizosphere by two strains of rhizobia	MICROBIAL ECOLOGY	10.1007/s00248-002-1022-3	AM	0.122	NA	0.148	NA	0.27	NA	NA	NA	NA	NA	10	Acacia.tortilis.spp.raddiana	None	Sinorhizobium.terangae.ORS1009	Bacteria	Single.Bacteria	NA	NA	Four.Months
AM.73	Arbuscular mycorrhizal symbiosis changes the colonization pattern of Acacia tortilis spp. Raddiana rhizosphere by two strains of rhizobia	MICROBIAL ECOLOGY	10.1007/s00248-002-1022-3	AM	0.113	NA	0.155	NA	0.268	NA	NA	NA	NA	NA	10	Acacia.tortilis.spp.raddiana	Glomus.intraradices	None	AM	Single.AM	NA	NA	Four.Months
AM.73	Arbuscular mycorrhizal symbiosis changes the colonization pattern of Acacia tortilis spp. Raddiana rhizosphere by two strains of rhizobia	MICROBIAL ECOLOGY	10.1007/s00248-002-1022-3	AM	0.343	NA	0.223	NA	0.566	NA	NA	NA	NA	NA	10	Acacia.tortilis.spp.raddiana	Glomus.intraradices	Sinorhizobium.terangae.ORS1009	AM.Bacteria	AM.Bacteria	NA	NA	Four.Months
AM.73	Arbuscular mycorrhizal symbiosis changes the colonization pattern of Acacia tortilis spp. Raddiana rhizosphere by two strains of rhizobia	MICROBIAL ECOLOGY	10.1007/s00248-002-1022-3	AM	0.136	NA	0.154	NA	0.29	NA	NA	NA	NA	NA	10	Acacia.tortilis.spp.raddiana	None	Mesorhizobium.plurifarium.ORS1096	Bacteria	Single.Bacteria	NA	NA	Four.Months
AM.73	Arbuscular mycorrhizal symbiosis changes the colonization pattern of Acacia tortilis spp. Raddiana rhizosphere by two strains of rhizobia	MICROBIAL ECOLOGY	10.1007/s00248-002-1022-3	AM	0.196	NA	0.125	NA	0.321	NA	NA	NA	NA	NA	10	Acacia.tortilis.spp.raddiana	Glomus.intraradices	Mesorhizobium.plurifarium.ORS1096	AM.Bacteria	Single.AM	NA	NA	Four.Months
AM.74	Interactions of arbuscular-mycorrhizal fungi and Bacillus strains and their effects on plant growth, microbial rhizosphere activity (thymidine and leucine incorporation) and fungal biomass (ergosterol and chitin)	APPLIED SOIL ECOLOGY	10.1016/S0929-1393(02)00112-9	AM	0.075	0.001	0.003	0.0001	0.078	0.0011	NA	NA	55	5	5	Medicago.sativa	None	None	Control	None	0	NA	Three.Months
AM.74	Interactions of arbuscular-mycorrhizal fungi and Bacillus strains and their effects on plant growth, microbial rhizosphere activity (thymidine and leucine incorporation) and fungal biomass (ergosterol and chitin)	APPLIED SOIL ECOLOGY	10.1016/S0929-1393(02)00112-9	AM	0.07	0.001	0.003	0.0001	0.073	0.0011	NA	NA	50	5	5	Medicago.sativa	None	Bacillus.pumillus	Bacteria	Single.Bacteria	0	NA	Three.Months
AM.74	Interactions of arbuscular-mycorrhizal fungi and Bacillus strains and their effects on plant growth, microbial rhizosphere activity (thymidine and leucine incorporation) and fungal biomass (ergosterol and chitin)	APPLIED SOIL ECOLOGY	10.1016/S0929-1393(02)00112-9	AM	0.075	0.001	0.002	0.0001	0.077	0.0011	NA	NA	70	5	5	Medicago.sativa	None	Bacillus.licheniformis	Bacteria	Single.Bacteria	0	NA	Three.Months
AM.74	Interactions of arbuscular-mycorrhizal fungi and Bacillus strains and their effects on plant growth, microbial rhizosphere activity (thymidine and leucine incorporation) and fungal biomass (ergosterol and chitin)	APPLIED SOIL ECOLOGY	10.1016/S0929-1393(02)00112-9	AM	0.11	0.001	0.1	0.0001	0.21	0.0011	NA	NA	75	5	5	Medicago.sativa	Glomus.mosseae	None	AM	Single.AM	50	NA	Three.Months
AM.74	Interactions of arbuscular-mycorrhizal fungi and Bacillus strains and their effects on plant growth, microbial rhizosphere activity (thymidine and leucine incorporation) and fungal biomass (ergosterol and chitin)	APPLIED SOIL ECOLOGY	10.1016/S0929-1393(02)00112-9	AM	0.15	0.001	0.14	0.0001	0.29	0.0011	NA	NA	65	5	5	Medicago.sativa	Glomus.mosseae	Bacillus.pumillus	AM.Bacteria	AM.Bacteria	55	NA	Three.Months
AM.74	Interactions of arbuscular-mycorrhizal fungi and Bacillus strains and their effects on plant growth, microbial rhizosphere activity (thymidine and leucine incorporation) and fungal biomass (ergosterol and chitin)	APPLIED SOIL ECOLOGY	10.1016/S0929-1393(02)00112-9	AM	0.17	0.001	0.15	0.0001	0.32	0.0011	NA	NA	55	5	5	Medicago.sativa	Glomus.mosseae	Bacillus.licheniformis	AM.Bacteria	AM.Bacteria	60	NA	Three.Months
AM.74	Interactions of arbuscular-mycorrhizal fungi and Bacillus strains and their effects on plant growth, microbial rhizosphere activity (thymidine and leucine incorporation) and fungal biomass (ergosterol and chitin)	APPLIED SOIL ECOLOGY	10.1016/S0929-1393(02)00112-9	AM	0.3	0.001	0.31	0.0001	0.61	0.0011	NA	NA	60	5	5	Medicago.sativa	Glomus.intraradices	None	AM	Single.AM	85	NA	Three.Months
AM.74	Interactions of arbuscular-mycorrhizal fungi and Bacillus strains and their effects on plant growth, microbial rhizosphere activity (thymidine and leucine incorporation) and fungal biomass (ergosterol and chitin)	APPLIED SOIL ECOLOGY	10.1016/S0929-1393(02)00112-9	AM	0.29	0.001	0.3	0.0001	0.59	0.0011	NA	NA	80	5	5	Medicago.sativa	Glomus.intraradices	Bacillus.pumillus	AM.Bacteria	AM.Bacteria	80	NA	Three.Months
AM.74	Interactions of arbuscular-mycorrhizal fungi and Bacillus strains and their effects on plant growth, microbial rhizosphere activity (thymidine and leucine incorporation) and fungal biomass (ergosterol and chitin)	APPLIED SOIL ECOLOGY	10.1016/S0929-1393(02)00112-9	AM	0.28	0.001	0.45	0.0001	0.73	0.0011	NA	NA	50	5	5	Medicago.sativa	Glomus.intraradices	Bacillus.licheniformis	AM.Bacteria	AM.Bacteria	70	NA	Three.Months
AM.75	Symbiotic efficiency of autochthonous arbuscular mycorrhizal fungus (G-mosseae) and Brevibacillus sp isolated from cadmium polluted soil under increasing cadmium levels	ENVIRONMENTAL POLLUTION	10.1016/S0269-7491(03)00195-7	AM	0.14	0.001	0.1	0.0001	0.24	0.0011	NA	NA	NA	NA	5	Trifolium.repens.L	None	None	Control	None	0	NA	Three.Months
AM.75	Symbiotic efficiency of autochthonous arbuscular mycorrhizal fungus (G-mosseae) and Brevibacillus sp isolated from cadmium polluted soil under increasing cadmium levels	ENVIRONMENTAL POLLUTION	10.1016/S0269-7491(03)00195-7	AM	0.15	0.001	0.1	0.0001	0.25	0.0011	NA	NA	NA	NA	5	Trifolium.repens.L	None	Bacillus.sp	Bacteria	Single.Bacteria	0	NA	Three.Months
AM.75	Symbiotic efficiency of autochthonous arbuscular mycorrhizal fungus (G-mosseae) and Brevibacillus sp isolated from cadmium polluted soil under increasing cadmium levels	ENVIRONMENTAL POLLUTION	10.1016/S0269-7491(03)00195-7	AM	0.145	0.001	0.09	0.0001	0.235	0.0011	NA	NA	NA	NA	5	Trifolium.repens.L	None	Bacillus.sp	Bacteria	Single.Bacteria	0	NA	Three.Months
AM.75	Symbiotic efficiency of autochthonous arbuscular mycorrhizal fungus (G-mosseae) and Brevibacillus sp isolated from cadmium polluted soil under increasing cadmium levels	ENVIRONMENTAL POLLUTION	10.1016/S0269-7491(03)00195-7	AM	0.35	0.001	0.15	0.0001	0.5	0.0011	NA	NA	NA	NA	5	Trifolium.repens.L	Glomus.mosseae	None	AM	Single.AM	75	NA	Three.Months
AM.75	Symbiotic efficiency of autochthonous arbuscular mycorrhizal fungus (G-mosseae) and Brevibacillus sp isolated from cadmium polluted soil under increasing cadmium levels	ENVIRONMENTAL POLLUTION	10.1016/S0269-7491(03)00195-7	AM	0.4	0.001	0.3	0.0001	0.7	0.0011	NA	NA	NA	NA	5	Trifolium.repens.L	Glomus.mosseae	Bacillus.sp	AM.Bacteria	AM.Bacteria	95	NA	Three.Months
AM.75	Symbiotic efficiency of autochthonous arbuscular mycorrhizal fungus (G-mosseae) and Brevibacillus sp isolated from cadmium polluted soil under increasing cadmium levels	ENVIRONMENTAL POLLUTION	10.1016/S0269-7491(03)00195-7	AM	0.325	0.001	0.2	0.0001	0.525	0.0011	NA	NA	NA	NA	5	Trifolium.repens.L	Glomus.mosseae	Bacillus.sp	AM.Bacteria	AM.Bacteria	80	NA	Three.Months
AM.76	Interactive effect of suspension or encapsulated inoculum of Bacillus thuringiensis associated with arbuscular mycorrhizal fungus on plant growth responses and mycorrhizal inoculum potential	SYMBIOSIS	NA	AM	1.482	NA	3.426	NA	4.908	NA	NA	NA	NA	NA	4	Trifolium.repens.L	None	None	Control	None	0	NA	Two.Months
AM.76	Interactive effect of suspension or encapsulated inoculum of Bacillus thuringiensis associated with arbuscular mycorrhizal fungus on plant growth responses and mycorrhizal inoculum potential	SYMBIOSIS	NA	AM	2.336	NA	6.096	NA	8.432	NA	NA	NA	NA	NA	4	Trifolium.repens.L	None	Bacillus.thuringiensis	Bacteria	Single.Bacteria	0	NA	Two.Months
AM.76	Interactive effect of suspension or encapsulated inoculum of Bacillus thuringiensis associated with arbuscular mycorrhizal fungus on plant growth responses and mycorrhizal inoculum potential	SYMBIOSIS	NA	AM	1.723	NA	3.952	NA	5.675	NA	NA	NA	NA	NA	4	Trifolium.repens.L	None	Bacillus.thuringiensis	Bacteria	Single.Bacteria	0	NA	Two.Months
AM.76	Interactive effect of suspension or encapsulated inoculum of Bacillus thuringiensis associated with arbuscular mycorrhizal fungus on plant growth responses and mycorrhizal inoculum potential	SYMBIOSIS	NA	AM	2.367	NA	4.26	NA	6.627	NA	NA	NA	NA	NA	4	Trifolium.repens.L	Glomus.occultum	None	AM	Single.AM	39.1	NA	Two.Months
AM.76	Interactive effect of suspension or encapsulated inoculum of Bacillus thuringiensis associated with arbuscular mycorrhizal fungus on plant growth responses and mycorrhizal inoculum potential	SYMBIOSIS	NA	AM	3.649	NA	5.486	NA	9.135	NA	NA	NA	NA	NA	4	Trifolium.repens.L	Glomus.occultum	Bacillus.thuringiensis	AM.Bacteria	AM.Bacteria	60.6	NA	Two.Months
AM.76	Interactive effect of suspension or encapsulated inoculum of Bacillus thuringiensis associated with arbuscular mycorrhizal fungus on plant growth responses and mycorrhizal inoculum potential	SYMBIOSIS	NA	AM	4.592	NA	6.23	NA	10.822	NA	NA	NA	NA	NA	4	Trifolium.repens.L	Glomus.occultum	Bacillus.thuringiensis	AM.Bacteria	AM.Bacteria	54.1	NA	Two.Months
AM.77	Response of neem (Azadirachta indica A. Juss) to indigenous arbuscular mycorrhizal fungi, phosphate-solubilizing and asymbiotic nitrogen-fixing bacteria under tropical nursery conditions	BIOLOGY AND FERTILITY OF SOILS	NA	AM	0.622	NA	0.211	NA	0.833	NA	6.3	NA	NA	NA	10	Azadirachta.indica.A.Juss	None	None	Control	None	8	NA	Two.Months
AM.77	Response of neem (Azadirachta indica A. Juss) to indigenous arbuscular mycorrhizal fungi, phosphate-solubilizing and asymbiotic nitrogen-fixing bacteria under tropical nursery conditions	BIOLOGY AND FERTILITY OF SOILS	NA	AM	0.832	NA	0.233	NA	1.065	NA	8.5	NA	NA	NA	10	Azadirachta.indica.A.Juss	Glomus.geosporum	None	AM	Single.AM	15	NA	Two.Months
AM.77	Response of neem (Azadirachta indica A. Juss) to indigenous arbuscular mycorrhizal fungi, phosphate-solubilizing and asymbiotic nitrogen-fixing bacteria under tropical nursery conditions	BIOLOGY AND FERTILITY OF SOILS	NA	AM	0.903	NA	0.248	NA	1.151	NA	8.3	NA	NA	NA	10	Azadirachta.indica.A.Juss	Glomus.intraradices	None	AM	Single.AM	19	NA	Two.Months
AM.77	Response of neem (Azadirachta indica A. Juss) to indigenous arbuscular mycorrhizal fungi, phosphate-solubilizing and asymbiotic nitrogen-fixing bacteria under tropical nursery conditions	BIOLOGY AND FERTILITY OF SOILS	NA	AM	0.798	NA	0.247	NA	1.045	NA	7.2	NA	NA	NA	10	Azadirachta.indica.A.Juss	None	PSB	Bacteria	Single.Bacteria	12	NA	Two.Months
AM.77	Response of neem (Azadirachta indica A. Juss) to indigenous arbuscular mycorrhizal fungi, phosphate-solubilizing and asymbiotic nitrogen-fixing bacteria under tropical nursery conditions	BIOLOGY AND FERTILITY OF SOILS	NA	AM	0.82	NA	0.24	NA	1.06	NA	7.4	NA	NA	NA	10	Azadirachta.indica.A.Juss	None	Azospirillum.brasilense	Bacteria	Single.Bacteria	13	NA	Two.Months
AM.77	Response of neem (Azadirachta indica A. Juss) to indigenous arbuscular mycorrhizal fungi, phosphate-solubilizing and asymbiotic nitrogen-fixing bacteria under tropical nursery conditions	BIOLOGY AND FERTILITY OF SOILS	NA	AM	0.973	NA	0.243	NA	1.216	NA	8.9	NA	NA	NA	10	Azadirachta.indica.A.Juss	Glomus.geosporum.Glomus.intraradices	None	AM	AM.AM	25	NA	Two.Months
AM.77	Response of neem (Azadirachta indica A. Juss) to indigenous arbuscular mycorrhizal fungi, phosphate-solubilizing and asymbiotic nitrogen-fixing bacteria under tropical nursery conditions	BIOLOGY AND FERTILITY OF SOILS	NA	AM	0.952	NA	0.312	NA	1.264	NA	8.4	NA	NA	NA	10	Azadirachta.indica.A.Juss	None	Azospirillum.brasilense.PSB	Bacteria	Bacteria.Bacteria	14	NA	Two.Months
AM.77	Response of neem (Azadirachta indica A. Juss) to indigenous arbuscular mycorrhizal fungi, phosphate-solubilizing and asymbiotic nitrogen-fixing bacteria under tropical nursery conditions	BIOLOGY AND FERTILITY OF SOILS	NA	AM	0.972	NA	0.231	NA	1.203	NA	8.9	NA	NA	NA	10	Azadirachta.indica.A.Juss	Glomus.geosporum	PSB	AM.Bacteria	AM.Bacteria	23	NA	Two.Months
AM.77	Response of neem (Azadirachta indica A. Juss) to indigenous arbuscular mycorrhizal fungi, phosphate-solubilizing and asymbiotic nitrogen-fixing bacteria under tropical nursery conditions	BIOLOGY AND FERTILITY OF SOILS	NA	AM	1.295	NA	0.315	NA	1.61	NA	9.3	NA	NA	NA	10	Azadirachta.indica.A.Juss	Glomus.intraradices	PSB	AM.Bacteria	AM.Bacteria	26	NA	Two.Months
AM.77	Response of neem (Azadirachta indica A. Juss) to indigenous arbuscular mycorrhizal fungi, phosphate-solubilizing and asymbiotic nitrogen-fixing bacteria under tropical nursery conditions	BIOLOGY AND FERTILITY OF SOILS	NA	AM	0.997	NA	0.255	NA	1.252	NA	8.8	NA	NA	NA	10	Azadirachta.indica.A.Juss	Glomus.geosporum	Azospirillum.brasilense	AM.Bacteria	AM.Bacteria	24	NA	Two.Months
AM.77	Response of neem (Azadirachta indica A. Juss) to indigenous arbuscular mycorrhizal fungi, phosphate-solubilizing and asymbiotic nitrogen-fixing bacteria under tropical nursery conditions	BIOLOGY AND FERTILITY OF SOILS	NA	AM	1.238	NA	0.332	NA	1.57	NA	9.8	NA	NA	NA	10	Azadirachta.indica.A.Juss	Glomus.intraradices	Azospirillum.brasilense	AM.Bacteria	AM.Bacteria	28	NA	Two.Months
AM.77	Response of neem (Azadirachta indica A. Juss) to indigenous arbuscular mycorrhizal fungi, phosphate-solubilizing and asymbiotic nitrogen-fixing bacteria under tropical nursery conditions	BIOLOGY AND FERTILITY OF SOILS	NA	AM	1.379	NA	0.317	NA	1.696	NA	10.6	NA	NA	NA	10	Azadirachta.indica.A.Juss	Glomus.geosporum.Glomus.intraradices	PSB	AM.Bacteria	AM.AM.Bacteria	35	NA	Two.Months
AM.77	Response of neem (Azadirachta indica A. Juss) to indigenous arbuscular mycorrhizal fungi, phosphate-solubilizing and asymbiotic nitrogen-fixing bacteria under tropical nursery conditions	BIOLOGY AND FERTILITY OF SOILS	NA	AM	1.403	NA	0.317	NA	1.72	NA	10.8	NA	NA	NA	10	Azadirachta.indica.A.Juss	Glomus.geosporum.Glomus.intraradices	Azospirillum.brasilense	AM.Bacteria	AM.AM.Bacteria	37	NA	Two.Months
AM.77	Response of neem (Azadirachta indica A. Juss) to indigenous arbuscular mycorrhizal fungi, phosphate-solubilizing and asymbiotic nitrogen-fixing bacteria under tropical nursery conditions	BIOLOGY AND FERTILITY OF SOILS	NA	AM	1.426	NA	0.304	NA	1.73	NA	10.9	NA	NA	NA	10	Azadirachta.indica.A.Juss	Glomus.geosporum	Azospirillum.brasilense.PSB	AM.Bacteria	AM.Bacteria.Bacteria	28	NA	Two.Months
AM.77	Response of neem (Azadirachta indica A. Juss) to indigenous arbuscular mycorrhizal fungi, phosphate-solubilizing and asymbiotic nitrogen-fixing bacteria under tropical nursery conditions	BIOLOGY AND FERTILITY OF SOILS	NA	AM	1.826	NA	0.363	NA	2.189	NA	12.9	NA	NA	NA	10	Azadirachta.indica.A.Juss	Glomus.intraradices	Azospirillum.brasilense.PSB	AM.Bacteria	AM.Bacteria.Bacteria	30	NA	Two.Months
AM.77	Response of neem (Azadirachta indica A. Juss) to indigenous arbuscular mycorrhizal fungi, phosphate-solubilizing and asymbiotic nitrogen-fixing bacteria under tropical nursery conditions	BIOLOGY AND FERTILITY OF SOILS	NA	AM	2.512	NA	0.452	NA	2.964	NA	14.3	NA	NA	NA	10	Azadirachta.indica.A.Juss	Glomus.geosporum.Glomus.intraradices	Azospirillum.brasilense.PSB	AM.Bacteria	AM.AM.Bacteria.Bacteria	43	NA	Two.Months
AM.77	Response of neem (Azadirachta indica A. Juss) to indigenous arbuscular mycorrhizal fungi, phosphate-solubilizing and asymbiotic nitrogen-fixing bacteria under tropical nursery conditions	BIOLOGY AND FERTILITY OF SOILS	NA	AM	1.1	NA	0.286	NA	1.386	NA	9.2	NA	NA	NA	10	Azadirachta.indica.A.Juss	None	None	Control	None	12	NA	Four.Months
AM.77	Response of neem (Azadirachta indica A. Juss) to indigenous arbuscular mycorrhizal fungi, phosphate-solubilizing and asymbiotic nitrogen-fixing bacteria under tropical nursery conditions	BIOLOGY AND FERTILITY OF SOILS	NA	AM	1.207	NA	0.287	NA	1.494	NA	10.8	NA	NA	NA	10	Azadirachta.indica.A.Juss	Glomus.geosporum	None	AM	Single.AM	25	NA	Four.Months
AM.77	Response of neem (Azadirachta indica A. Juss) to indigenous arbuscular mycorrhizal fungi, phosphate-solubilizing and asymbiotic nitrogen-fixing bacteria under tropical nursery conditions	BIOLOGY AND FERTILITY OF SOILS	NA	AM	1.392	NA	0.338	NA	1.73	NA	12.3	NA	NA	NA	10	Azadirachta.indica.A.Juss	Glomus.intraradices	None	AM	Single.AM	28	NA	Four.Months
AM.77	Response of neem (Azadirachta indica A. Juss) to indigenous arbuscular mycorrhizal fungi, phosphate-solubilizing and asymbiotic nitrogen-fixing bacteria under tropical nursery conditions	BIOLOGY AND FERTILITY OF SOILS	NA	AM	1.242	NA	0.312	NA	1.554	NA	10.1	NA	NA	NA	10	Azadirachta.indica.A.Juss	None	PSB	Bacteria	Single.Bacteria	14	NA	Four.Months
AM.77	Response of neem (Azadirachta indica A. Juss) to indigenous arbuscular mycorrhizal fungi, phosphate-solubilizing and asymbiotic nitrogen-fixing bacteria under tropical nursery conditions	BIOLOGY AND FERTILITY OF SOILS	NA	AM	1.206	NA	0.308	NA	1.514	NA	10.3	NA	NA	NA	10	Azadirachta.indica.A.Juss	None	Azospirillum.brasilense	Bacteria	Single.Bacteria	18	NA	Four.Months
AM.77	Response of neem (Azadirachta indica A. Juss) to indigenous arbuscular mycorrhizal fungi, phosphate-solubilizing and asymbiotic nitrogen-fixing bacteria under tropical nursery conditions	BIOLOGY AND FERTILITY OF SOILS	NA	AM	1.509	NA	0.332	NA	1.841	NA	13.9	NA	NA	NA	10	Azadirachta.indica.A.Juss	Glomus.geosporum.Glomus.intraradices	None	AM	AM.AM	44	NA	Four.Months
AM.77	Response of neem (Azadirachta indica A. Juss) to indigenous arbuscular mycorrhizal fungi, phosphate-solubilizing and asymbiotic nitrogen-fixing bacteria under tropical nursery conditions	BIOLOGY AND FERTILITY OF SOILS	NA	AM	1.403	NA	0.331	NA	1.734	NA	12.7	NA	NA	NA	10	Azadirachta.indica.A.Juss	None	Azospirillum.brasilense.PSB	Bacteria	Bacteria.Bacteria	22	NA	Four.Months
AM.77	Response of neem (Azadirachta indica A. Juss) to indigenous arbuscular mycorrhizal fungi, phosphate-solubilizing and asymbiotic nitrogen-fixing bacteria under tropical nursery conditions	BIOLOGY AND FERTILITY OF SOILS	NA	AM	1.832	NA	0.432	NA	2.264	NA	13.5	NA	NA	NA	10	Azadirachta.indica.A.Juss	Glomus.geosporum	PSB	AM.Bacteria	AM.Bacteria	33	NA	Four.Months
AM.77	Response of neem (Azadirachta indica A. Juss) to indigenous arbuscular mycorrhizal fungi, phosphate-solubilizing and asymbiotic nitrogen-fixing bacteria under tropical nursery conditions	BIOLOGY AND FERTILITY OF SOILS	NA	AM	1.801	NA	0.425	NA	2.226	NA	13.9	NA	NA	NA	10	Azadirachta.indica.A.Juss	Glomus.intraradices	PSB	AM.Bacteria	AM.Bacteria	37	NA	Four.Months
AM.77	Response of neem (Azadirachta indica A. Juss) to indigenous arbuscular mycorrhizal fungi, phosphate-solubilizing and asymbiotic nitrogen-fixing bacteria under tropical nursery conditions	BIOLOGY AND FERTILITY OF SOILS	NA	AM	1.562	NA	0.306	NA	1.868	NA	13.1	NA	NA	NA	10	Azadirachta.indica.A.Juss	Glomus.geosporum	Azospirillum.brasilense	AM.Bacteria	AM.Bacteria	35	NA	Four.Months
AM.77	Response of neem (Azadirachta indica A. Juss) to indigenous arbuscular mycorrhizal fungi, phosphate-solubilizing and asymbiotic nitrogen-fixing bacteria under tropical nursery conditions	BIOLOGY AND FERTILITY OF SOILS	NA	AM	1.712	NA	0.339	NA	2.051	NA	14.8	NA	NA	NA	10	Azadirachta.indica.A.Juss	Glomus.intraradices	Azospirillum.brasilense	AM.Bacteria	AM.Bacteria	40	NA	Four.Months
AM.77	Response of neem (Azadirachta indica A. Juss) to indigenous arbuscular mycorrhizal fungi, phosphate-solubilizing and asymbiotic nitrogen-fixing bacteria under tropical nursery conditions	BIOLOGY AND FERTILITY OF SOILS	NA	AM	2.088	NA	0.334	NA	2.422	NA	15.4	NA	NA	NA	10	Azadirachta.indica.A.Juss	Glomus.geosporum.Glomus.intraradices	PSB	AM.Bacteria	AM.AM.Bacteria	49	NA	Four.Months
AM.77	Response of neem (Azadirachta indica A. Juss) to indigenous arbuscular mycorrhizal fungi, phosphate-solubilizing and asymbiotic nitrogen-fixing bacteria under tropical nursery conditions	BIOLOGY AND FERTILITY OF SOILS	NA	AM	1.882	NA	0.323	NA	2.205	NA	15.7	NA	NA	NA	10	Azadirachta.indica.A.Juss	Glomus.geosporum.Glomus.intraradices	Azospirillum.brasilense	AM.Bacteria	AM.AM.Bacteria	55	NA	Four.Months
AM.77	Response of neem (Azadirachta indica A. Juss) to indigenous arbuscular mycorrhizal fungi, phosphate-solubilizing and asymbiotic nitrogen-fixing bacteria under tropical nursery conditions	BIOLOGY AND FERTILITY OF SOILS	NA	AM	1.952	NA	0.312	NA	2.264	NA	15.6	NA	NA	NA	10	Azadirachta.indica.A.Juss	Glomus.geosporum	Azospirillum.brasilense.PSB	AM.Bacteria	AM.Bacteria.Bacteria	43	NA	Four.Months
AM.77	Response of neem (Azadirachta indica A. Juss) to indigenous arbuscular mycorrhizal fungi, phosphate-solubilizing and asymbiotic nitrogen-fixing bacteria under tropical nursery conditions	BIOLOGY AND FERTILITY OF SOILS	NA	AM	2.652	NA	0.406	NA	3.058	NA	17.8	NA	NA	NA	10	Azadirachta.indica.A.Juss	Glomus.intraradices	Azospirillum.brasilense.PSB	AM.Bacteria	AM.Bacteria.Bacteria	48	NA	Four.Months
AM.77	Response of neem (Azadirachta indica A. Juss) to indigenous arbuscular mycorrhizal fungi, phosphate-solubilizing and asymbiotic nitrogen-fixing bacteria under tropical nursery conditions	BIOLOGY AND FERTILITY OF SOILS	NA	AM	3.18	NA	0.525	NA	3.705	NA	21.5	NA	NA	NA	10	Azadirachta.indica.A.Juss	Glomus.geosporum.Glomus.intraradices	Azospirillum.brasilense.PSB	AM.Bacteria	AM.AM.Bacteria.Bacteria	62	NA	Four.Months
AM.78	Improvement in bioavailability of tricalcium phosphate to Cymbopogon martinii var. motia by rhizobacteria, AMF and Azospirillum inoculation	MICROBIOLOGICAL RESEARCH	10.1078/0944-5013-00095	AM	7.5	NA	2.38	NA	9.88	NA	69.7	NA	NA	NA	3	Cymbopogon.martinii	None	None	Control	None	0	NA	Three.Months
AM.78	Improvement in bioavailability of tricalcium phosphate to Cymbopogon martinii var. motia by rhizobacteria, AMF and Azospirillum inoculation	MICROBIOLOGICAL RESEARCH	10.1078/0944-5013-00095	AM	12.3	NA	3.15	NA	15.45	NA	78.4	NA	NA	NA	3	Cymbopogon.martinii	Glomus.aggregatum	None	AM	Single.AM	43.5	NA	Three.Months
AM.78	Improvement in bioavailability of tricalcium phosphate to Cymbopogon martinii var. motia by rhizobacteria, AMF and Azospirillum inoculation	MICROBIOLOGICAL RESEARCH	10.1078/0944-5013-00095	AM	13.9	NA	3.23	NA	17.13	NA	73	NA	NA	NA	3	Cymbopogon.martinii	None	Bacillus.polymyxa	Bacteria	Single.Bacteria	0	NA	Three.Months
AM.78	Improvement in bioavailability of tricalcium phosphate to Cymbopogon martinii var. motia by rhizobacteria, AMF and Azospirillum inoculation	MICROBIOLOGICAL RESEARCH	10.1078/0944-5013-00095	AM	10.3	NA	3.63	NA	13.93	NA	76.1	NA	NA	NA	3	Cymbopogon.martinii	None	Azospirillum.brasilense	Bacteria	Single.Bacteria	0	NA	Three.Months
AM.78	Improvement in bioavailability of tricalcium phosphate to Cymbopogon martinii var. motia by rhizobacteria, AMF and Azospirillum inoculation	MICROBIOLOGICAL RESEARCH	10.1078/0944-5013-00095	AM	13	NA	1.96	NA	14.96	NA	68.3	NA	NA	NA	3	Cymbopogon.martinii	Glomus.aggregatum	Bacillus.polymyxa.Azospirillum.brasilense	AM.Bacteria	AM.Bacteria.Bacteria	51.5	NA	Three.Months
AM.78	Improvement in bioavailability of tricalcium phosphate to Cymbopogon martinii var. motia by rhizobacteria, AMF and Azospirillum inoculation	MICROBIOLOGICAL RESEARCH	10.1078/0944-5013-00095	AM	16	NA	3.87	NA	19.87	NA	83.8	NA	NA	NA	3	Cymbopogon.martinii	Glomus.aggregatum	Bacillus.polymyxa	AM.Bacteria	AM.Bacteria	73.5	NA	Three.Months
AM.78	Improvement in bioavailability of tricalcium phosphate to Cymbopogon martinii var. motia by rhizobacteria, AMF and Azospirillum inoculation	MICROBIOLOGICAL RESEARCH	10.1078/0944-5013-00095	AM	10.9	NA	3.7	NA	14.6	NA	80.2	NA	NA	NA	3	Cymbopogon.martinii	Glomus.aggregatum	Azospirillum.brasilense	AM.Bacteria	AM.Bacteria	75.2	NA	Three.Months
AM.78	Improvement in bioavailability of tricalcium phosphate to Cymbopogon martinii var. motia by rhizobacteria, AMF and Azospirillum inoculation	MICROBIOLOGICAL RESEARCH	10.1078/0944-5013-00095	AM	9.5	NA	3.23	NA	12.73	NA	70.7	NA	NA	NA	3	Cymbopogon.martinii	None	Bacillus.polymyxa.Azospirillum.brasilense	Bacteria	Bacteria.Bacteria	0	NA	Three.Months
AM.78	Improvement in bioavailability of tricalcium phosphate to Cymbopogon martinii var. motia by rhizobacteria, AMF and Azospirillum inoculation	MICROBIOLOGICAL RESEARCH	10.1078/0944-5013-00095	AM	12.5	NA	1.6	NA	14.1	NA	83.9	NA	NA	NA	3	Cymbopogon.martinii	None	None	Control	None	0	NA	Three.Months
AM.78	Improvement in bioavailability of tricalcium phosphate to Cymbopogon martinii var. motia by rhizobacteria, AMF and Azospirillum inoculation	MICROBIOLOGICAL RESEARCH	10.1078/0944-5013-00095	AM	16.8	NA	3.5	NA	20.3	NA	94.7	NA	NA	NA	3	Cymbopogon.martinii	Glomus.aggregatum	None	AM	Single.AM	78.7	NA	Three.Months
AM.78	Improvement in bioavailability of tricalcium phosphate to Cymbopogon martinii var. motia by rhizobacteria, AMF and Azospirillum inoculation	MICROBIOLOGICAL RESEARCH	10.1078/0944-5013-00095	AM	13.8	NA	4.27	NA	18.07	NA	97.7	NA	NA	NA	3	Cymbopogon.martinii	None	Bacillus.polymyxa	Bacteria	Single.Bacteria	0	NA	Three.Months
AM.78	Improvement in bioavailability of tricalcium phosphate to Cymbopogon martinii var. motia by rhizobacteria, AMF and Azospirillum inoculation	MICROBIOLOGICAL RESEARCH	10.1078/0944-5013-00095	AM	15.5	NA	3.23	NA	18.73	NA	69	NA	NA	NA	3	Cymbopogon.martinii	None	Azospirillum.brasilense	Bacteria	Single.Bacteria	0	NA	Three.Months
AM.78	Improvement in bioavailability of tricalcium phosphate to Cymbopogon martinii var. motia by rhizobacteria, AMF and Azospirillum inoculation	MICROBIOLOGICAL RESEARCH	10.1078/0944-5013-00095	AM	12.5	NA	3.12	NA	15.62	NA	90.5	NA	NA	NA	3	Cymbopogon.martinii	Glomus.aggregatum	Bacillus.polymyxa.Azospirillum.brasilense	AM.Bacteria	AM.Bacteria.Bacteria	71.8	NA	Three.Months
AM.78	Improvement in bioavailability of tricalcium phosphate to Cymbopogon martinii var. motia by rhizobacteria, AMF and Azospirillum inoculation	MICROBIOLOGICAL RESEARCH	10.1078/0944-5013-00095	AM	17.8	NA	3.68	NA	21.48	NA	71.6	NA	NA	NA	3	Cymbopogon.martinii	Glomus.aggregatum	Bacillus.polymyxa	AM.Bacteria	AM.Bacteria	85.3	NA	Three.Months
AM.78	Improvement in bioavailability of tricalcium phosphate to Cymbopogon martinii var. motia by rhizobacteria, AMF and Azospirillum inoculation	MICROBIOLOGICAL RESEARCH	10.1078/0944-5013-00095	AM	16.3	NA	2.52	NA	18.82	NA	91.9	NA	NA	NA	3	Cymbopogon.martinii	Glomus.aggregatum	Azospirillum.brasilense	AM.Bacteria	AM.Bacteria	88.3	NA	Three.Months
AM.78	Improvement in bioavailability of tricalcium phosphate to Cymbopogon martinii var. motia by rhizobacteria, AMF and Azospirillum inoculation	MICROBIOLOGICAL RESEARCH	10.1078/0944-5013-00095	AM	15.5	NA	6.15	NA	21.65	NA	95.4	NA	NA	NA	3	Cymbopogon.martinii	None	Bacillus.polymyxa.Azospirillum.brasilense	Bacteria	Bacteria.Bacteria	0	NA	Three.Months
AM.78	Improvement in bioavailability of tricalcium phosphate to Cymbopogon martinii var. motia by rhizobacteria, AMF and Azospirillum inoculation	MICROBIOLOGICAL RESEARCH	10.1078/0944-5013-00095	AM	8.6	NA	2.49	NA	11.09	NA	71.1	NA	NA	NA	3	Cymbopogon.martinii	None	None	Control	None	0	NA	Three.Months
AM.78	Improvement in bioavailability of tricalcium phosphate to Cymbopogon martinii var. motia by rhizobacteria, AMF and Azospirillum inoculation	MICROBIOLOGICAL RESEARCH	10.1078/0944-5013-00095	AM	10	NA	4.92	NA	14.92	NA	87.2	NA	NA	NA	3	Cymbopogon.martinii	Glomus.aggregatum	None	AM	Single.AM	50	NA	Three.Months
AM.78	Improvement in bioavailability of tricalcium phosphate to Cymbopogon martinii var. motia by rhizobacteria, AMF and Azospirillum inoculation	MICROBIOLOGICAL RESEARCH	10.1078/0944-5013-00095	AM	13	NA	4.37	NA	17.37	NA	93.5	NA	NA	NA	3	Cymbopogon.martinii	None	Bacillus.polymyxa	Bacteria	Single.Bacteria	0	NA	Three.Months
AM.78	Improvement in bioavailability of tricalcium phosphate to Cymbopogon martinii var. motia by rhizobacteria, AMF and Azospirillum inoculation	MICROBIOLOGICAL RESEARCH	10.1078/0944-5013-00095	AM	17.1	NA	3.1	NA	20.2	NA	93.8	NA	NA	NA	3	Cymbopogon.martinii	None	Azospirillum.brasilense	Bacteria	Single.Bacteria	0	NA	Three.Months
AM.78	Improvement in bioavailability of tricalcium phosphate to Cymbopogon martinii var. motia by rhizobacteria, AMF and Azospirillum inoculation	MICROBIOLOGICAL RESEARCH	10.1078/0944-5013-00095	AM	12.2	NA	2.37	NA	14.57	NA	75.2	NA	NA	NA	3	Cymbopogon.martinii	Glomus.aggregatum	Bacillus.polymyxa.Azospirillum.brasilense	AM.Bacteria	AM.Bacteria.Bacteria	46.8	NA	Three.Months
AM.78	Improvement in bioavailability of tricalcium phosphate to Cymbopogon martinii var. motia by rhizobacteria, AMF and Azospirillum inoculation	MICROBIOLOGICAL RESEARCH	10.1078/0944-5013-00095	AM	14.5	NA	3.15	NA	17.65	NA	78.7	NA	NA	NA	3	Cymbopogon.martinii	Glomus.aggregatum	Bacillus.polymyxa	AM.Bacteria	AM.Bacteria	27	NA	Three.Months
AM.78	Improvement in bioavailability of tricalcium phosphate to Cymbopogon martinii var. motia by rhizobacteria, AMF and Azospirillum inoculation	MICROBIOLOGICAL RESEARCH	10.1078/0944-5013-00095	AM	13	NA	3.42	NA	16.42	NA	89.7	NA	NA	NA	3	Cymbopogon.martinii	Glomus.aggregatum	Azospirillum.brasilense	AM.Bacteria	AM.Bacteria	30.3	NA	Three.Months
AM.78	Improvement in bioavailability of tricalcium phosphate to Cymbopogon martinii var. motia by rhizobacteria, AMF and Azospirillum inoculation	MICROBIOLOGICAL RESEARCH	10.1078/0944-5013-00095	AM	12.5	NA	2.2	NA	14.7	NA	110.9	NA	NA	NA	3	Cymbopogon.martinii	None	Bacillus.polymyxa.Azospirillum.brasilense	Bacteria	Bacteria.Bacteria	0	NA	Three.Months
AM.79	Interrelations between Azospirillum and Rhizobium nitrogen-fixers and abuscular mycorrhizal fungi in the rhizosphere of alfalfa in sterile, AMF-free or normal soil conditions	APPLIED SOIL ECOLOGY	10.1016/S0929-1393(00)00092-5	AM	1.56	NA	1.72	NA	3.28	NA	NA	NA	NA	NA	3	Medicago.sativa	None	None	Control	None	0	NA	Three.Months
AM.79	Interrelations between Azospirillum and Rhizobium nitrogen-fixers and abuscular mycorrhizal fungi in the rhizosphere of alfalfa in sterile, AMF-free or normal soil conditions	APPLIED SOIL ECOLOGY	10.1016/S0929-1393(00)00092-5	AM	1.72	NA	2.51	NA	4.23	NA	NA	NA	NA	NA	3	Medicago.sativa	Glomus.fasciculatum.M107	None	AM	Single.AM	25	NA	Three.Months
AM.79	Interrelations between Azospirillum and Rhizobium nitrogen-fixers and abuscular mycorrhizal fungi in the rhizosphere of alfalfa in sterile, AMF-free or normal soil conditions	APPLIED SOIL ECOLOGY	10.1016/S0929-1393(00)00092-5	AM	1.6	NA	1.59	NA	3.19	NA	NA	NA	NA	NA	3	Medicago.sativa	Glomus.fasciculatum.M107	Rhizobium.meliloti	AM.Bacteria	AM.Bacteria	26	NA	Three.Months
AM.79	Interrelations between Azospirillum and Rhizobium nitrogen-fixers and abuscular mycorrhizal fungi in the rhizosphere of alfalfa in sterile, AMF-free or normal soil conditions	APPLIED SOIL ECOLOGY	10.1016/S0929-1393(00)00092-5	AM	1.71	NA	2.1	NA	3.81	NA	NA	NA	NA	NA	3	Medicago.sativa	Glomus.fasciculatum.M107	Azospirillum.brasilense.Km5	AM.Bacteria	AM.Bacteria	29	NA	Three.Months
AM.79	Interrelations between Azospirillum and Rhizobium nitrogen-fixers and abuscular mycorrhizal fungi in the rhizosphere of alfalfa in sterile, AMF-free or normal soil conditions	APPLIED SOIL ECOLOGY	10.1016/S0929-1393(00)00092-5	AM	1.59	NA	2.38	NA	3.97	NA	NA	NA	NA	NA	3	Medicago.sativa	Glomus.fasciculatum.M107	Rhizobium.meliloti.Azospirillum.brasilense.Km5	AM.Bacteria	AM.Bacteria.Bacteria	47	NA	Three.Months
AM.79	Interrelations between Azospirillum and Rhizobium nitrogen-fixers and abuscular mycorrhizal fungi in the rhizosphere of alfalfa in sterile, AMF-free or normal soil conditions	APPLIED SOIL ECOLOGY	10.1016/S0929-1393(00)00092-5	AM	1.73	NA	2.53	NA	4.26	NA	NA	NA	NA	NA	3	Medicago.sativa	None	Rhizobium.meliloti	Bacteria	Bacteria	0	NA	Three.Months
AM.79	Interrelations between Azospirillum and Rhizobium nitrogen-fixers and abuscular mycorrhizal fungi in the rhizosphere of alfalfa in sterile, AMF-free or normal soil conditions	APPLIED SOIL ECOLOGY	10.1016/S0929-1393(00)00092-5	AM	1.73	NA	2.5	NA	4.23	NA	NA	NA	NA	NA	3	Medicago.sativa	None	Azospirillum.brasilense.Km5	Bacteria	Bacteria	0	NA	Three.Months
AM.79	Interrelations between Azospirillum and Rhizobium nitrogen-fixers and abuscular mycorrhizal fungi in the rhizosphere of alfalfa in sterile, AMF-free or normal soil conditions	APPLIED SOIL ECOLOGY	10.1016/S0929-1393(00)00092-5	AM	1.74	NA	2.64	NA	4.38	NA	NA	NA	NA	NA	3	Medicago.sativa	None	Rhizobium.meliloti.Azospirillum.brasilense.Km5	Bacteria	Bacteria.Bacteria	0	NA	Three.Months
AM.80	Effect of an AM fungal consortium and Pseudomonas on the growth and nutrient uptake of Eucalyptus hybrid	MYCORRHIZA	10.1007/s005720000057	AM	7.5	NA	1.91	NA	9.41	NA	89.52	NA	20	NA	5	Eucalyptus.hybird	None	None	Control	None	NA	NA	Six.Months
AM.80	Effect of an AM fungal consortium and Pseudomonas on the growth and nutrient uptake of Eucalyptus hybrid	MYCORRHIZA	10.1007/s005720000057	AM	26.62	NA	7.46	NA	34.08	NA	145.4	NA	30.64	NA	5	Eucalyptus.hybird	AMF1	None	AM	Single.AM	NA	NA	Six.Months
AM.80	Effect of an AM fungal consortium and Pseudomonas on the growth and nutrient uptake of Eucalyptus hybrid	MYCORRHIZA	10.1007/s005720000057	AM	22.34	NA	5.32	NA	27.66	NA	136.42	NA	26	NA	5	Eucalyptus.hybird	AMF2	None	AM	Single.AM	NA	NA	Six.Months
AM.80	Effect of an AM fungal consortium and Pseudomonas on the growth and nutrient uptake of Eucalyptus hybrid	MYCORRHIZA	10.1007/s005720000057	AM	8.54	NA	1.9	NA	10.44	NA	127.58	NA	21.28	NA	5	Eucalyptus.hybird	None	Pseudomonad.PRS9	Bacteria	Single.Bacteria	NA	NA	Six.Months
AM.80	Effect of an AM fungal consortium and Pseudomonas on the growth and nutrient uptake of Eucalyptus hybrid	MYCORRHIZA	10.1007/s005720000057	AM	22.5	NA	5.74	NA	28.24	NA	130	NA	24.28	NA	5	Eucalyptus.hybird	AMF1	Pseudomonad.PRS10	AM.Bacteria	AM.Bacteria	NA	NA	Six.Months
AM.80	Effect of an AM fungal consortium and Pseudomonas on the growth and nutrient uptake of Eucalyptus hybrid	MYCORRHIZA	10.1007/s005720000057	AM	22.43	NA	5.32	NA	27.75	NA	114.32	NA	23	NA	5	Eucalyptus.hybird	AMF2	Pseudomonad.PRS11	AM.Bacteria	AM.Bacteria	NA	NA	Six.Months
AM.80	Effect of an AM fungal consortium and Pseudomonas on the growth and nutrient uptake of Eucalyptus hybrid	MYCORRHIZA	10.1007/s005720000057	AM	13.43	NA	3.15	NA	16.58	NA	125.2	NA	23.48	NA	5	Eucalyptus.hybird	None	None	Control	None	NA	NA	Six.Months
AM.80	Effect of an AM fungal consortium and Pseudomonas on the growth and nutrient uptake of Eucalyptus hybrid	MYCORRHIZA	10.1007/s005720000057	AM	32.04	NA	7.96	NA	40	NA	155.44	NA	33.48	NA	5	Eucalyptus.hybird	AMF1	None	AM	Single.AM	NA	NA	Six.Months
AM.80	Effect of an AM fungal consortium and Pseudomonas on the growth and nutrient uptake of Eucalyptus hybrid	MYCORRHIZA	10.1007/s005720000057	AM	24.33	NA	7.05	NA	31.38	NA	145.2	NA	31.44	NA	5	Eucalyptus.hybird	AMF2	None	AM	Single.AM	NA	NA	Six.Months
AM.80	Effect of an AM fungal consortium and Pseudomonas on the growth and nutrient uptake of Eucalyptus hybrid	MYCORRHIZA	10.1007/s005720000057	AM	15.09	NA	4.53	NA	19.62	NA	130	NA	20.32	NA	5	Eucalyptus.hybird	None	Pseudomonad.PRS9	Bacteria	Single.Bacteria	NA	NA	Six.Months
AM.80	Effect of an AM fungal consortium and Pseudomonas on the growth and nutrient uptake of Eucalyptus hybrid	MYCORRHIZA	10.1007/s005720000057	AM	28.72	NA	6.47	NA	35.19	NA	148.64	NA	26.06	NA	5	Eucalyptus.hybird	AMF1	Pseudomonad.PRS10	AM.Bacteria	AM.Bacteria	NA	NA	Six.Months
AM.80	Effect of an AM fungal consortium and Pseudomonas on the growth and nutrient uptake of Eucalyptus hybrid	MYCORRHIZA	10.1007/s005720000057	AM	23.71	NA	6.04	NA	29.75	NA	138.32	NA	26	NA	5	Eucalyptus.hybird	AMF2	Pseudomonad.PRS11	AM.Bacteria	AM.Bacteria	NA	NA	Six.Months
AM.80	Effect of an AM fungal consortium and Pseudomonas on the growth and nutrient uptake of Eucalyptus hybrid	MYCORRHIZA	10.1007/s005720000057	AM	19.7	NA	5.23	NA	24.93	NA	129.64	NA	24.4	NA	5	Eucalyptus.hybird	None	None	Control	None	NA	NA	Six.Months
AM.80	Effect of an AM fungal consortium and Pseudomonas on the growth and nutrient uptake of Eucalyptus hybrid	MYCORRHIZA	10.1007/s005720000057	AM	18.45	NA	4.75	NA	23.2	NA	138.16	NA	24.2	NA	5	Eucalyptus.hybird	AMF1	None	AM	Single.AM	NA	NA	Six.Months
AM.80	Effect of an AM fungal consortium and Pseudomonas on the growth and nutrient uptake of Eucalyptus hybrid	MYCORRHIZA	10.1007/s005720000057	AM	16.19	NA	4.26	NA	20.45	NA	128	NA	24.88	NA	5	Eucalyptus.hybird	AMF2	None	AM	Single.AM	NA	NA	Six.Months
AM.80	Effect of an AM fungal consortium and Pseudomonas on the growth and nutrient uptake of Eucalyptus hybrid	MYCORRHIZA	10.1007/s005720000057	AM	21.72	NA	6.2	NA	27.92	NA	131.58	NA	24.98	NA	5	Eucalyptus.hybird	None	Pseudomonad.PRS9	Bacteria	Single.Bacteria	NA	NA	Six.Months
AM.80	Effect of an AM fungal consortium and Pseudomonas on the growth and nutrient uptake of Eucalyptus hybrid	MYCORRHIZA	10.1007/s005720000057	AM	16.05	NA	4.6	NA	20.65	NA	136.32	NA	24.98	NA	5	Eucalyptus.hybird	AMF1	Pseudomonad.PRS10	AM.Bacteria	AM.Bacteria	NA	NA	Six.Months
AM.80	Effect of an AM fungal consortium and Pseudomonas on the growth and nutrient uptake of Eucalyptus hybrid	MYCORRHIZA	10.1007/s005720000057	AM	15.1	NA	3.75	NA	18.85	NA	109.28	NA	23.72	NA	5	Eucalyptus.hybird	AMF2	Pseudomonad.PRS11	AM.Bacteria	AM.Bacteria	NA	NA	Six.Months
AM.81	Induction of fungal disease resistance in Vicia faba by dual inoculation with Rhizobium leguminosarum and vesicular-arbuscular mycorrhizal fungi	MYCOPATHOLOGIA	10.1023/A:1006937821777	AM	4.3	NA	2.9	NA	7.2	NA	34.5	NA	22.4	NA	4	Vicia.faba.L	None	None	Control	None	0	NA	NA
AM.81	Induction of fungal disease resistance in Vicia faba by dual inoculation with Rhizobium leguminosarum and vesicular-arbuscular mycorrhizal fungi	MYCOPATHOLOGIA	10.1023/A:1006937821777	AM	5.9	NA	3.8	NA	9.7	NA	36	NA	25	NA	4	Vicia.faba.L	Glomus.mosseae	None	AM	Single.AM	20.7	NA	NA
AM.81	Induction of fungal disease resistance in Vicia faba by dual inoculation with Rhizobium leguminosarum and vesicular-arbuscular mycorrhizal fungi	MYCOPATHOLOGIA	10.1023/A:1006937821777	AM	5.4	NA	4.2	NA	9.6	NA	33	NA	26	NA	4	Vicia.faba.L	None	Rhizobium.leguminosarum	Bacteria	Single.Bacteria	0	NA	NA
AM.81	Induction of fungal disease resistance in Vicia faba by dual inoculation with Rhizobium leguminosarum and vesicular-arbuscular mycorrhizal fungi	MYCOPATHOLOGIA	10.1023/A:1006937821777	AM	6.3	NA	4.8	NA	11.1	NA	38	NA	26	NA	4	Vicia.faba.L	Glomus.mosseae	Rhizobium.leguminosarum	AM.Bacteria	AM.Bacteria	14.3	NA	NA
AM.82	Interactions between plant-growth-promoting rhizobacteria (PGPR), arbuscular mycorrhizal fungi and Rhizobium spp. in the rhizosphere of Anthyllis cytisoides, a model legume for revegetation in mediterranean semi-arid ecosystems	NEW PHYTOLOGIST	10.1046/j.1469-8137.1997.00786.x	AM	0.18	NA	0.144	NA	0.324	NA	NA	NA	92	NA	10	Anthyllis.cytisoides	None	None	Control	None	NA	NA	Four.Months
AM.82	Interactions between plant-growth-promoting rhizobacteria (PGPR), arbuscular mycorrhizal fungi and Rhizobium spp. in the rhizosphere of Anthyllis cytisoides, a model legume for revegetation in mediterranean semi-arid ecosystems	NEW PHYTOLOGIST	10.1046/j.1469-8137.1997.00786.x	AM	0.593	NA	0.241	NA	0.834	NA	NA	NA	157	NA	10	Anthyllis.cytisoides	None	Rhizobium.A2	Bacteria	Single.Bacteria	NA	NA	Four.Months
AM.82	Interactions between plant-growth-promoting rhizobacteria (PGPR), arbuscular mycorrhizal fungi and Rhizobium spp. in the rhizosphere of Anthyllis cytisoides, a model legume for revegetation in mediterranean semi-arid ecosystems	NEW PHYTOLOGIST	10.1046/j.1469-8137.1997.00786.x	AM	0.446	NA	0.199	NA	0.645	NA	NA	NA	152	NA	10	Anthyllis.cytisoides	None	Rhizobium.E	Bacteria	Single.Bacteria	NA	NA	Four.Months
AM.82	Interactions between plant-growth-promoting rhizobacteria (PGPR), arbuscular mycorrhizal fungi and Rhizobium spp. in the rhizosphere of Anthyllis cytisoides, a model legume for revegetation in mediterranean semi-arid ecosystems	NEW PHYTOLOGIST	10.1046/j.1469-8137.1997.00786.x	AM	0.4	NA	0.157	NA	0.557	NA	NA	NA	148	NA	10	Anthyllis.cytisoides	None	Rhizobium.NR4	Bacteria	Single.Bacteria	NA	NA	Four.Months
AM.82	Interactions between plant-growth-promoting rhizobacteria (PGPR), arbuscular mycorrhizal fungi and Rhizobium spp. in the rhizosphere of Anthyllis cytisoides, a model legume for revegetation in mediterranean semi-arid ecosystems	NEW PHYTOLOGIST	10.1046/j.1469-8137.1997.00786.x	AM	0.64	NA	0.233	NA	0.873	NA	NA	NA	190	NA	10	Anthyllis.cytisoides	None	Rhizobium.NR9	Bacteria	Single.Bacteria	NA	NA	Four.Months
AM.82	Interactions between plant-growth-promoting rhizobacteria (PGPR), arbuscular mycorrhizal fungi and Rhizobium spp. in the rhizosphere of Anthyllis cytisoides, a model legume for revegetation in mediterranean semi-arid ecosystems	NEW PHYTOLOGIST	10.1046/j.1469-8137.1997.00786.x	AM	0.57	NA	0.263	NA	0.833	NA	NA	NA	187	NA	10	Anthyllis.cytisoides	None	Rhizobium.A2.Rhizobium.NR4	Bacteria	Bacteria.Bacteria	NA	NA	Four.Months
AM.82	Interactions between plant-growth-promoting rhizobacteria (PGPR), arbuscular mycorrhizal fungi and Rhizobium spp. in the rhizosphere of Anthyllis cytisoides, a model legume for revegetation in mediterranean semi-arid ecosystems	NEW PHYTOLOGIST	10.1046/j.1469-8137.1997.00786.x	AM	0.46	NA	0.177	NA	0.637	NA	NA	NA	236	NA	10	Anthyllis.cytisoides	None	Rhizobium.E.RhizobiumNR4	Bacteria	Bacteria.Bacteria	NA	NA	Four.Months
AM.82	Interactions between plant-growth-promoting rhizobacteria (PGPR), arbuscular mycorrhizal fungi and Rhizobium spp. in the rhizosphere of Anthyllis cytisoides, a model legume for revegetation in mediterranean semi-arid ecosystems	NEW PHYTOLOGIST	10.1046/j.1469-8137.1997.00786.x	AM	0.546	NA	0.19	NA	0.736	NA	NA	NA	215	NA	10	Anthyllis.cytisoides	None	Rhizobium.A2.Rhizobium.NR9	Bacteria	Bacteria.Bacteria	NA	NA	Four.Months
AM.82	Interactions between plant-growth-promoting rhizobacteria (PGPR), arbuscular mycorrhizal fungi and Rhizobium spp. in the rhizosphere of Anthyllis cytisoides, a model legume for revegetation in mediterranean semi-arid ecosystems	NEW PHYTOLOGIST	10.1046/j.1469-8137.1997.00786.x	AM	0.382	NA	0.134	NA	0.516	NA	NA	NA	140	NA	10	Anthyllis.cytisoides	None	Rhizobium.E.RhizobiumNR9	Bacteria	Bacteria.Bacteria	NA	NA	Four.Months
AM.82	Interactions between plant-growth-promoting rhizobacteria (PGPR), arbuscular mycorrhizal fungi and Rhizobium spp. in the rhizosphere of Anthyllis cytisoides, a model legume for revegetation in mediterranean semi-arid ecosystems	NEW PHYTOLOGIST	10.1046/j.1469-8137.1997.00786.x	AM	0.393	NA	0.141	NA	0.534	NA	NA	NA	1.37	NA	10	Anthyllis.cytisoides	Glomus.intraradices	None	AM	Single.AM	NA	NA	Four.Months
AM.82	Interactions between plant-growth-promoting rhizobacteria (PGPR), arbuscular mycorrhizal fungi and Rhizobium spp. in the rhizosphere of Anthyllis cytisoides, a model legume for revegetation in mediterranean semi-arid ecosystems	NEW PHYTOLOGIST	10.1046/j.1469-8137.1997.00786.x	AM	0.385	NA	0.16	NA	0.545	NA	NA	NA	0.88	NA	10	Anthyllis.cytisoides	Glomus.intraradices	Rhizobium.A2	AM.Bacteria	AM.Bacteria	NA	NA	Four.Months
AM.82	Interactions between plant-growth-promoting rhizobacteria (PGPR), arbuscular mycorrhizal fungi and Rhizobium spp. in the rhizosphere of Anthyllis cytisoides, a model legume for revegetation in mediterranean semi-arid ecosystems	NEW PHYTOLOGIST	10.1046/j.1469-8137.1997.00786.x	AM	0.305	NA	0.137	NA	0.442	NA	NA	NA	1.47	NA	10	Anthyllis.cytisoides	Glomus.intraradices	Rhizobium.E	AM.Bacteria	AM.Bacteria	NA	NA	Four.Months
AM.82	Interactions between plant-growth-promoting rhizobacteria (PGPR), arbuscular mycorrhizal fungi and Rhizobium spp. in the rhizosphere of Anthyllis cytisoides, a model legume for revegetation in mediterranean semi-arid ecosystems	NEW PHYTOLOGIST	10.1046/j.1469-8137.1997.00786.x	AM	0.653	NA	0.208	NA	0.861	NA	NA	NA	1.66	NA	10	Anthyllis.cytisoides	Glomus.intraradices	Rhizobium.NR4	AM.Bacteria	AM.Bacteria	NA	NA	Four.Months
AM.82	Interactions between plant-growth-promoting rhizobacteria (PGPR), arbuscular mycorrhizal fungi and Rhizobium spp. in the rhizosphere of Anthyllis cytisoides, a model legume for revegetation in mediterranean semi-arid ecosystems	NEW PHYTOLOGIST	10.1046/j.1469-8137.1997.00786.x	AM	0.428	NA	0.175	NA	0.603	NA	NA	NA	1.49	NA	10	Anthyllis.cytisoides	Glomus.intraradices	Rhizobium.NR9	AM.Bacteria	AM.Bacteria	NA	NA	Four.Months
AM.82	Interactions between plant-growth-promoting rhizobacteria (PGPR), arbuscular mycorrhizal fungi and Rhizobium spp. in the rhizosphere of Anthyllis cytisoides, a model legume for revegetation in mediterranean semi-arid ecosystems	NEW PHYTOLOGIST	10.1046/j.1469-8137.1997.00786.x	AM	0.412	NA	0.156	NA	0.568	NA	NA	NA	1.55	NA	10	Anthyllis.cytisoides	Glomus.intraradices	Rhizobium.A2.Rhizobium.NR4	AM.Bacteria	AM.Bacteria.Bacteria	NA	NA	Four.Months
AM.82	Interactions between plant-growth-promoting rhizobacteria (PGPR), arbuscular mycorrhizal fungi and Rhizobium spp. in the rhizosphere of Anthyllis cytisoides, a model legume for revegetation in mediterranean semi-arid ecosystems	NEW PHYTOLOGIST	10.1046/j.1469-8137.1997.00786.x	AM	0.54	NA	0.202	NA	0.742	NA	NA	NA	1.63	NA	10	Anthyllis.cytisoides	Glomus.intraradices	Rhizobium.E.RhizobiumNR4	AM.Bacteria	AM.Bacteria.Bacteria	NA	NA	Four.Months
AM.82	Interactions between plant-growth-promoting rhizobacteria (PGPR), arbuscular mycorrhizal fungi and Rhizobium spp. in the rhizosphere of Anthyllis cytisoides, a model legume for revegetation in mediterranean semi-arid ecosystems	NEW PHYTOLOGIST	10.1046/j.1469-8137.1997.00786.x	AM	0.385	NA	0.156	NA	0.541	NA	NA	NA	1.46	NA	10	Anthyllis.cytisoides	Glomus.intraradices	Rhizobium.A2.Rhizobium.NR9	AM.Bacteria	AM.Bacteria.Bacteria	NA	NA	Four.Months
AM.82	Interactions between plant-growth-promoting rhizobacteria (PGPR), arbuscular mycorrhizal fungi and Rhizobium spp. in the rhizosphere of Anthyllis cytisoides, a model legume for revegetation in mediterranean semi-arid ecosystems	NEW PHYTOLOGIST	10.1046/j.1469-8137.1997.00786.x	AM	0.59	NA	0.197	NA	0.787	NA	NA	NA	1.63	NA	10	Anthyllis.cytisoides	Glomus.intraradices	Rhizobium.E.RhizobiumNR9	AM.Bacteria	AM.Bacteria.Bacteria	NA	NA	Four.Months
AM.82	Interactions between plant-growth-promoting rhizobacteria (PGPR), arbuscular mycorrhizal fungi and Rhizobium spp. in the rhizosphere of Anthyllis cytisoides, a model legume for revegetation in mediterranean semi-arid ecosystems	NEW PHYTOLOGIST	10.1046/j.1469-8137.1997.00786.x	AM	0.31	NA	0.171	NA	0.481	NA	NA	NA	1.07	NA	10	Anthyllis.cytisoides	Glomus.coronatum	None	AM	Single.AM	NA	NA	Four.Months
AM.82	Interactions between plant-growth-promoting rhizobacteria (PGPR), arbuscular mycorrhizal fungi and Rhizobium spp. in the rhizosphere of Anthyllis cytisoides, a model legume for revegetation in mediterranean semi-arid ecosystems	NEW PHYTOLOGIST	10.1046/j.1469-8137.1997.00786.x	AM	0.335	NA	0.129	NA	0.464	NA	NA	NA	1.31	NA	10	Anthyllis.cytisoides	Glomus.coronatum	Rhizobium.A2	AM.Bacteria	AM.Bacteria	NA	NA	Four.Months
AM.82	Interactions between plant-growth-promoting rhizobacteria (PGPR), arbuscular mycorrhizal fungi and Rhizobium spp. in the rhizosphere of Anthyllis cytisoides, a model legume for revegetation in mediterranean semi-arid ecosystems	NEW PHYTOLOGIST	10.1046/j.1469-8137.1997.00786.x	AM	0.215	NA	0.089	NA	0.304	NA	NA	NA	1.17	NA	10	Anthyllis.cytisoides	Glomus.coronatum	Rhizobium.E	AM.Bacteria	AM.Bacteria	NA	NA	Four.Months
AM.82	Interactions between plant-growth-promoting rhizobacteria (PGPR), arbuscular mycorrhizal fungi and Rhizobium spp. in the rhizosphere of Anthyllis cytisoides, a model legume for revegetation in mediterranean semi-arid ecosystems	NEW PHYTOLOGIST	10.1046/j.1469-8137.1997.00786.x	AM	0.295	NA	0.093	NA	0.388	NA	NA	NA	0.87	NA	10	Anthyllis.cytisoides	Glomus.coronatum	Rhizobium.NR4	AM.Bacteria	AM.Bacteria	NA	NA	Four.Months
AM.82	Interactions between plant-growth-promoting rhizobacteria (PGPR), arbuscular mycorrhizal fungi and Rhizobium spp. in the rhizosphere of Anthyllis cytisoides, a model legume for revegetation in mediterranean semi-arid ecosystems	NEW PHYTOLOGIST	10.1046/j.1469-8137.1997.00786.x	AM	0.862	NA	0.191	NA	1.053	NA	NA	NA	1.78	NA	10	Anthyllis.cytisoides	Glomus.coronatum	Rhizobium.NR9	AM.Bacteria	AM.Bacteria	NA	NA	Four.Months
AM.82	Interactions between plant-growth-promoting rhizobacteria (PGPR), arbuscular mycorrhizal fungi and Rhizobium spp. in the rhizosphere of Anthyllis cytisoides, a model legume for revegetation in mediterranean semi-arid ecosystems	NEW PHYTOLOGIST	10.1046/j.1469-8137.1997.00786.x	AM	0.776	NA	0.192	NA	0.968	NA	NA	NA	2.41	NA	10	Anthyllis.cytisoides	Glomus.coronatum	Rhizobium.A2.Rhizobium.NR4	AM.Bacteria	AM.Bacteria.Bacteria	NA	NA	Four.Months
AM.82	Interactions between plant-growth-promoting rhizobacteria (PGPR), arbuscular mycorrhizal fungi and Rhizobium spp. in the rhizosphere of Anthyllis cytisoides, a model legume for revegetation in mediterranean semi-arid ecosystems	NEW PHYTOLOGIST	10.1046/j.1469-8137.1997.00786.x	AM	0.688	NA	0.199	NA	0.887	NA	NA	NA	2.88	NA	10	Anthyllis.cytisoides	Glomus.coronatum	Rhizobium.E.RhizobiumNR4	AM.Bacteria	AM.Bacteria.Bacteria	NA	NA	Four.Months
AM.82	Interactions between plant-growth-promoting rhizobacteria (PGPR), arbuscular mycorrhizal fungi and Rhizobium spp. in the rhizosphere of Anthyllis cytisoides, a model legume for revegetation in mediterranean semi-arid ecosystems	NEW PHYTOLOGIST	10.1046/j.1469-8137.1997.00786.x	AM	0.544	NA	0.156	NA	0.7	NA	NA	NA	1.96	NA	10	Anthyllis.cytisoides	Glomus.coronatum	Rhizobium.A2.Rhizobium.NR9	AM.Bacteria	AM.Bacteria.Bacteria	NA	NA	Four.Months
AM.82	Interactions between plant-growth-promoting rhizobacteria (PGPR), arbuscular mycorrhizal fungi and Rhizobium spp. in the rhizosphere of Anthyllis cytisoides, a model legume for revegetation in mediterranean semi-arid ecosystems	NEW PHYTOLOGIST	10.1046/j.1469-8137.1997.00786.x	AM	0.808	NA	0.181	NA	0.989	NA	NA	NA	2.5	NA	10	Anthyllis.cytisoides	Glomus.coronatum	Rhizobium.E.RhizobiumNR9	AM.Bacteria	AM.Bacteria.Bacteria	NA	NA	Four.Months
AM.83	Response of spring wheat (Triticum aestivum) to interactions between Pseudomonas species and Glomus clarum NT4	BIOLOGY AND FERTILITY OF SOILS	10.1007/s003740050259	AM	2.84	NA	1.06	NA	3.9	NA	NA	NA	14.1	NA	5	Triticum.aestivum.L	None	None	Control	None	0	NA	Forty.Days
AM.83	Response of spring wheat (Triticum aestivum) to interactions between Pseudomonas species and Glomus clarum NT4	BIOLOGY AND FERTILITY OF SOILS	10.1007/s003740050259	AM	3.8	NA	2.09	NA	5.89	NA	NA	NA	45.6	NA	5	Triticum.aestivum.L	None	Pseudomonas.sp.R85	Bacteria	Single.Bacteria	0	NA	Forty.Days
AM.83	Response of spring wheat (Triticum aestivum) to interactions between Pseudomonas species and Glomus clarum NT4	BIOLOGY AND FERTILITY OF SOILS	10.1007/s003740050259	AM	4.22	NA	2.51	NA	6.73	NA	NA	NA	54.7	NA	5	Triticum.aestivum.L	None	Pseudomonas.sp.R92	Bacteria	Single.Bacteria	0	NA	Forty.Days
AM.83	Response of spring wheat (Triticum aestivum) to interactions between Pseudomonas species and Glomus clarum NT4	BIOLOGY AND FERTILITY OF SOILS	10.1007/s003740050259	AM	3.3	NA	1.93	NA	5.23	NA	NA	NA	42.1	NA	5	Triticum.aestivum.L	None	Pseudomonas.sp.R104	Bacteria	Single.Bacteria	0	NA	Forty.Days
AM.83	Response of spring wheat (Triticum aestivum) to interactions between Pseudomonas species and Glomus clarum NT4	BIOLOGY AND FERTILITY OF SOILS	10.1007/s003740050259	AM	2.94	NA	1.79	NA	4.73	NA	NA	NA	34.4	NA	5	Triticum.aestivum.L	Glomus.clarum.NT4	None	AM	Single.AM	34.4	NA	Forty.Days
AM.83	Response of spring wheat (Triticum aestivum) to interactions between Pseudomonas species and Glomus clarum NT4	BIOLOGY AND FERTILITY OF SOILS	10.1007/s003740050259	AM	3.59	NA	1.73	NA	5.32	NA	NA	NA	43.4	NA	5	Triticum.aestivum.L	Glomus.clarum.NT5	Pseudomonas.sp.R85	AM.Bacteria	AM.Bacteria	20.4	NA	Forty.Days
AM.83	Response of spring wheat (Triticum aestivum) to interactions between Pseudomonas species and Glomus clarum NT4	BIOLOGY AND FERTILITY OF SOILS	10.1007/s003740050259	AM	4.13	NA	2.45	NA	6.58	NA	NA	NA	48.6	NA	5	Triticum.aestivum.L	Glomus.clarum.NT6	Pseudomonas.sp.R92	AM.Bacteria	AM.Bacteria	37.8	NA	Forty.Days
AM.83	Response of spring wheat (Triticum aestivum) to interactions between Pseudomonas species and Glomus clarum NT4	BIOLOGY AND FERTILITY OF SOILS	10.1007/s003740050259	AM	3.94	NA	1.82	NA	5.76	NA	NA	NA	41.6	NA	5	Triticum.aestivum.L	Glomus.clarum.NT7	Pseudomonas.sp.R104	AM.Bacteria	AM.Bacteria	31.4	NA	Forty.Days
AM.84	EFFECT OF VESICULAR-ARBUSCULAR MYCORRHIZAL FUNGI AND OF AGROBACTERIUM-RADIOBACTER ON MAIZE GROWTH	FOLIA MICROBIOLOGICA	10.1007/BF02814318	AM	0.467	NA	0.247	NA	0.714	NA	NA	NA	NA	NA	18	Zea.mays	None	None	Control	None	0	NA	One.Month
AM.84	EFFECT OF VESICULAR-ARBUSCULAR MYCORRHIZAL FUNGI AND OF AGROBACTERIUM-RADIOBACTER ON MAIZE GROWTH	FOLIA MICROBIOLOGICA	10.1007/BF02814318	AM	0.551	NA	0.272	NA	0.823	NA	NA	NA	NA	NA	18	Zea.mays	None	Agrobacterium.radiobacter	Bacteria	Single.Bacteria	0	NA	One.Month
AM.84	EFFECT OF VESICULAR-ARBUSCULAR MYCORRHIZAL FUNGI AND OF AGROBACTERIUM-RADIOBACTER ON MAIZE GROWTH	FOLIA MICROBIOLOGICA	10.1007/BF02814318	AM	0.569	NA	0.268	NA	0.837	NA	NA	NA	NA	NA	18	Zea.mays	Glomus.sp	None	AM	Single.AM	11	NA	One.Month
AM.84	EFFECT OF VESICULAR-ARBUSCULAR MYCORRHIZAL FUNGI AND OF AGROBACTERIUM-RADIOBACTER ON MAIZE GROWTH	FOLIA MICROBIOLOGICA	10.1007/BF02814318	AM	0.484	NA	0.257	NA	0.741	NA	NA	NA	NA	NA	18	Zea.mays	Glomus.mosseae	None	AM	Single.AM	35	NA	One.Month
AM.84	EFFECT OF VESICULAR-ARBUSCULAR MYCORRHIZAL FUNGI AND OF AGROBACTERIUM-RADIOBACTER ON MAIZE GROWTH	FOLIA MICROBIOLOGICA	10.1007/BF02814318	AM	0.844	NA	0.405	NA	1.249	NA	NA	NA	NA	NA	18	Zea.mays	Glomus.sp	Agrobacterium.radiobacter	AM.Bacteria	AM.Bacteria	11	NA	One.Month
AM.84	EFFECT OF VESICULAR-ARBUSCULAR MYCORRHIZAL FUNGI AND OF AGROBACTERIUM-RADIOBACTER ON MAIZE GROWTH	FOLIA MICROBIOLOGICA	10.1007/BF02814318	AM	0.804	NA	0.467	NA	1.271	NA	NA	NA	NA	NA	18	Zea.mays	Glomus.mosseae	Agrobacterium.radiobacter	AM.Bacteria	AM.Bacteria	48	NA	One.Month
AM.84	EFFECT OF VESICULAR-ARBUSCULAR MYCORRHIZAL FUNGI AND OF AGROBACTERIUM-RADIOBACTER ON MAIZE GROWTH	FOLIA MICROBIOLOGICA	10.1007/BF02814318	AM	0.542	NA	0.263	NA	0.805	NA	NA	NA	NA	NA	18	Zea.mays	None	None	Control	None	0	NA	One.and.Half.Months
AM.84	EFFECT OF VESICULAR-ARBUSCULAR MYCORRHIZAL FUNGI AND OF AGROBACTERIUM-RADIOBACTER ON MAIZE GROWTH	FOLIA MICROBIOLOGICA	10.1007/BF02814318	AM	0.6	NA	0.323	NA	0.923	NA	NA	NA	NA	NA	18	Zea.mays	None	Agrobacterium.radiobacter	Bacteria	Single.Bacteria	0	NA	One.and.Half.Months
AM.84	EFFECT OF VESICULAR-ARBUSCULAR MYCORRHIZAL FUNGI AND OF AGROBACTERIUM-RADIOBACTER ON MAIZE GROWTH	FOLIA MICROBIOLOGICA	10.1007/BF02814318	AM	0.597	NA	0.269	NA	0.866	NA	NA	NA	NA	NA	18	Zea.mays	Glomus.sp	None	AM	Single.AM	22	NA	One.and.Half.Months
AM.84	EFFECT OF VESICULAR-ARBUSCULAR MYCORRHIZAL FUNGI AND OF AGROBACTERIUM-RADIOBACTER ON MAIZE GROWTH	FOLIA MICROBIOLOGICA	10.1007/BF02814318	AM	0.6	NA	0.312	NA	0.912	NA	NA	NA	NA	NA	18	Zea.mays	Glomus.mosseae	None	AM	Single.AM	67	NA	One.and.Half.Months
AM.84	EFFECT OF VESICULAR-ARBUSCULAR MYCORRHIZAL FUNGI AND OF AGROBACTERIUM-RADIOBACTER ON MAIZE GROWTH	FOLIA MICROBIOLOGICA	10.1007/BF02814318	AM	0.92	NA	0.496	NA	1.416	NA	NA	NA	NA	NA	18	Zea.mays	Glomus.sp	Agrobacterium.radiobacter	AM.Bacteria	AM.Bacteria	16	NA	One.and.Half.Months
AM.84	EFFECT OF VESICULAR-ARBUSCULAR MYCORRHIZAL FUNGI AND OF AGROBACTERIUM-RADIOBACTER ON MAIZE GROWTH	FOLIA MICROBIOLOGICA	10.1007/BF02814318	AM	1.151	NA	0.488	NA	1.639	NA	NA	NA	NA	NA	18	Zea.mays	Glomus.mosseae	Agrobacterium.radiobacter	AM.Bacteria	AM.Bacteria	67	NA	One.and.Half.Months
AM.84	EFFECT OF VESICULAR-ARBUSCULAR MYCORRHIZAL FUNGI AND OF AGROBACTERIUM-RADIOBACTER ON MAIZE GROWTH	FOLIA MICROBIOLOGICA	10.1007/BF02814318	AM	0.804	NA	0.307	NA	1.111	NA	NA	NA	NA	NA	18	Zea.mays	None	None	Control	None	0	NA	Two.Months
AM.84	EFFECT OF VESICULAR-ARBUSCULAR MYCORRHIZAL FUNGI AND OF AGROBACTERIUM-RADIOBACTER ON MAIZE GROWTH	FOLIA MICROBIOLOGICA	10.1007/BF02814318	AM	1.067	NA	0.344	NA	1.411	NA	NA	NA	NA	NA	18	Zea.mays	None	Agrobacterium.radiobacter	Bacteria	Single.Bacteria	0	NA	Two.Months
AM.84	EFFECT OF VESICULAR-ARBUSCULAR MYCORRHIZAL FUNGI AND OF AGROBACTERIUM-RADIOBACTER ON MAIZE GROWTH	FOLIA MICROBIOLOGICA	10.1007/BF02814318	AM	1.071	NA	0.349	NA	1.42	NA	NA	NA	NA	NA	18	Zea.mays	Glomus.sp	None	AM	Single.AM	30	NA	Two.Months
AM.84	EFFECT OF VESICULAR-ARBUSCULAR MYCORRHIZAL FUNGI AND OF AGROBACTERIUM-RADIOBACTER ON MAIZE GROWTH	FOLIA MICROBIOLOGICA	10.1007/BF02814318	AM	1.102	NA	0.333	NA	1.435	NA	NA	NA	NA	NA	18	Zea.mays	Glomus.mosseae	None	AM	Single.AM	80	NA	Two.Months
AM.84	EFFECT OF VESICULAR-ARBUSCULAR MYCORRHIZAL FUNGI AND OF AGROBACTERIUM-RADIOBACTER ON MAIZE GROWTH	FOLIA MICROBIOLOGICA	10.1007/BF02814318	AM	1.711	NA	0.547	NA	2.258	NA	NA	NA	NA	NA	18	Zea.mays	Glomus.sp	Agrobacterium.radiobacter	AM.Bacteria	AM.Bacteria	28	NA	Two.Months
AM.84	EFFECT OF VESICULAR-ARBUSCULAR MYCORRHIZAL FUNGI AND OF AGROBACTERIUM-RADIOBACTER ON MAIZE GROWTH	FOLIA MICROBIOLOGICA	10.1007/BF02814318	AM	1.76	NA	0.507	NA	2.267	NA	NA	NA	NA	NA	18	Zea.mays	Glomus.mosseae	Agrobacterium.radiobacter	AM.Bacteria	AM.Bacteria	86	NA	Two.Months
AM.85	SYNERGISTIC EFFECTS OF VESICULAR-ARBUSCULAR MYCORRHIZAL FUNGI AND DIAZOTROPHIC BACTERIA ON NUTRITION AND GROWTH OF SWEET-POTATO (IPOMOEA-BATATAS)	BIOLOGY AND FERTILITY OF SOILS	10.1007/BF00336304	AM	0.32	NA	0.67	NA	0.99	NA	NA	NA	NA	NA	6	Ipomoea.batatas	None	None	Control	None	0	NA	Three.Months
AM.85	SYNERGISTIC EFFECTS OF VESICULAR-ARBUSCULAR MYCORRHIZAL FUNGI AND DIAZOTROPHIC BACTERIA ON NUTRITION AND GROWTH OF SWEET-POTATO (IPOMOEA-BATATAS)	BIOLOGY AND FERTILITY OF SOILS	10.1007/BF00336304	AM	0.54	NA	0.45	NA	0.99	NA	NA	NA	NA	NA	6	Ipomoea.batatas	None	Acetobacter.diazotrophicus	Bacteria	Single.Bacteria	0	NA	Three.Months
AM.85	SYNERGISTIC EFFECTS OF VESICULAR-ARBUSCULAR MYCORRHIZAL FUNGI AND DIAZOTROPHIC BACTERIA ON NUTRITION AND GROWTH OF SWEET-POTATO (IPOMOEA-BATATAS)	BIOLOGY AND FERTILITY OF SOILS	10.1007/BF00336304	AM	18.04	NA	13.26	NA	31.3	NA	NA	NA	NA	NA	6	Ipomoea.batatas	Glomus.clarum	None	AM	Single.AM	43	NA	Three.Months
AM.85	SYNERGISTIC EFFECTS OF VESICULAR-ARBUSCULAR MYCORRHIZAL FUNGI AND DIAZOTROPHIC BACTERIA ON NUTRITION AND GROWTH OF SWEET-POTATO (IPOMOEA-BATATAS)	BIOLOGY AND FERTILITY OF SOILS	10.1007/BF00336304	AM	21.91	NA	9.93	NA	31.84	NA	NA	NA	NA	NA	6	Ipomoea.batatas	Glomus.clarum	Acetobacter.diazotrophicus		AM.Bacteria	53	NA	Three.Months
					NA	NA	NA	NA	NA	NA	NA	NA	NA	NA	NA						NA	NA
